# Supplementary material for: A new model for predicting the outcome and effectiveness of drug therapy in patients with severe fever with thrombocytopenia syndrome: A multicenter Chinese study
Source: PLoS Negl Trop Dis. 2023 Mar 6;17(3):e0011158. doi: 10.1371/journal.pntd.0011158 (PMC10019728; doi:10.1371/journal.pntd.0011158)
Supplement: S1 Data — (XLSX) [file pntd.0011158.s006.xlsx]

## Sheet: Planilha1
No	Gender	Age	WBC	N	L	E%	RBC	Hb	PLT	PCT	CRP	Ca	Glu	Egfr	TB	ALT	AST	CK	LDH	PT-INR	DD	AMY	HPL	IgM	IgG	LgRNA	Ecchymosis	GB	CNS	Ly	Fatigue	Myalgia	Headache	N/V	Pancreatitis	BSI	PI	UR	UP	ribavirin	antibiotics	globulin	AI	AL	IL-6
1	1	78	4.26	2.39	1.37	1.4	4.15	128	163	0.129	1.564	2.05	4.45	86.0643	9.5	13	18	520	254	0.95	0.18	76	457	0	0	3.96379	1	1	0	1	0	0	0	1	1	0	0	0	0	1	1	1	0	0	25
2	1	52	2.17	0.66	1.23	0.2	4.09	122	68	0.025	0.6	1.99	4.58	148.633	6.8	22	371	125	200	0.92	0.26	117	452	1	0	3	0	0	0	1	0	0	1	1	0	0	0	0	0	0	0	0	0	0	14
3	1	60	3.18	0.8	1.68	0.9	4.71	134	104	0.053	0.123	2.18	4.96	216.03	11.2	57	123	592	533	1.08	0.39	42	41	1	0	4.74819	0	0	0	1	1	1	1	1	0	0	0	0	1	1	1	0	0	0	10
4	1	49	1.26	0.56	0.62	0	4.1	107	116	0.032	NA	2.12	8.08	142.692	8.9	11	17	66	208	0.88	0.45	76	15	1	0	3.32222	0	1	0	0	1	1	1	1	1	0	0	0	0	1	1	0	0	0	10
5	2	60	5.96	2.3	2.66	1	4.33	132	94	0.038	10.6	1.81	5.33	120.619	12	257	146	280	284	0.95	0.45	36	256	1	0	3	0	0	0	1	1	1	1	1	0	0	0	0	0	0	0	0	0	0	20
6	1	55	1.2	0.9	0.27	0	3.84	107	30	0.322	18.1	1.91	8.46	126.872	14.4	75	120	79	284	1.14	0.45	69	47	0	0	3.96379	1	1	0	1	0	0	0	0	1	0	3	0	0	1	1	1	1	0	NA
7	2	64	2.77	0.91	1.62	0.4	4.29	135	41	NA	0.4	1.94	5.57	98.5791	5.9	35	76	221	417	0.98	0.46	115	72	1	0	3	1	0	0	0	1	1	1	1	1	0	0	0	1	1	1	0	0	0	NA
8	2	41	1.01	0.47	0.42	0	4.43	140	63	0.086	4.2	1.8	5.81	142.31	6.5	56	110	2592	673	1.03	0.46	96	58	1	0	3.04139	0	1	0	1	1	1	1	0	0	0	0	0	1	1	1	1	0	1	27
9	2	75	4.62	2.13	1.95	0.2	3.37	116	48	NA	1.004	NA	4.08	113.765	22.8	33	28	128	243	0.98	0.48	69	26	0	0	3.89209	0	1	0	0	1	1	1	1	1	1	3	NA	NA	1	1	1	1	0	704
10	1	53	14.3	11.12	1.97	0	4.09	125	42	0.115	15	1.92	4.59	148.127	6.6	54	141	209	420	0.95	0.52	104	176	1	1	3.5563	0	0	0	1	1	1	1	1	1	0	0	0	0	1	1	0	0	0	10
11	1	71	2.27	1.02	0.51	0.1	3.92	119	22	1.2	7.5	NA	8.19	115.788	15.8	284	766	645	571	1.06	0.52	234	243	1	0	3	0	0	0	0	1	1	1	1	1	0	1	1	1	0	1	1	1	0	115
12	2	61	2.52	1.26	0.73	10.9	3.77	125	102	0.715	11.9	2.07	4.67	178.154	14	48	78	71	228	1.03	0.56	36	162	1	0	3.07918	0	0	0	1	1	1	0	1	0	0	0	0	0	0	1	0	0	0	16
13	1	54	4.93	1.4	2.52	0	4.07	120	35	0.043	2.11	2.07	5.75	93.5908	15.6	390	246	257	678	0.88	0.72	457	617	1	0	3.54407	0	0	0	0	1	1	0	1	1	0	0	NA	NA	1	0	1	0	0	14
14	1	66	2.84	1.56	1.3	0	2.99	93	38	NA	28.5	1.97	5.46	112.254	14.1	112	107	46	360	0.97	0.72	NA	NA	1	0	3	0	0	0	0	1	1	1	0	1	0	0	0	0	0	1	0	0	0	NA
15	2	84	2.07	0.58	0.89	0	3.46	101	18	0.449	26.28	1.96	7.8	23.4496	74.9	51	113	471	564	1.03	0.82	451	573	0	0	4.07918	1	1	1	1	1	1	0	1	0	0	1	1	1	0	0	0	1	0	40
16	2	63	3.97	2.93	0.51	0	4.87	139	26	0.138	0.21	2.12	13.49	97.2958	7.6	316	502	1295	729	0.92	0.86	300	388	1	1	3.26007	0	0	0	0	1	1	1	1	1	0	0	0	1	1	1	1	0	0	9
17	1	64	10.71	7.94	1.33	0	3.25	103	24	0.03	35.5	NA	6.24	147.061	17.8	32	85	313	597	1.02	0.86	35	58	1	0	3	0	0	0	0	1	1	1	0	0	0	3	1	1	1	1	1	1	0	NA
18	2	53	1.74	0.83	0.72	0.3	4.51	139	53	0.17	10	2.01	5.18	107.089	9.7	91	170	766	326	1.1	0.92	173	178	0	0	4.34242	0	0	0	0	0	0	0	1	1	0	0	0	0	0	0	0	0	0	5
19	2	60	2.54	1.28	1.03	0	4.61	142	100	0.07	1.2	NA	6.63	104.737	11.6	52	127	839	698	0.86	0.93	140	124	1	0	3	0	0	0	0	0	1	0	0	1	0	1	NA	NA	1	1	0	1	0	192
20	1	78	3.58	2.59	0.88	0.1	4.9	150	62	0.07	0.2	1.96	4.75	73.9807	5.9	36	85	917	587	0.84	0.97	136	365	1	0	3.38021	0	0	0	0	1	0	0	1	1	0	0	0	1	1	1	1	0	0	22.9
21	1	63	4.07	3.35	0.47	0	4.37	125	172	0.247	81	1.98	6.57	73.3661	8.9	123	257	39	314	1.04	0.97	40	151	1	0	3	1	0	0	1	0	0	0	1	1	0	0	0	0	1	1	1	0	0	NA
22	2	51	5.68	2.03	1.85	0	5.22	143	65	0.752	11.9	1.85	9.6	152.09	12.2	83	150	600	1168	1	0.99	336	118	1	0	4.85733	0	0	1	0	1	1	NA	0	0	0	0	1	1	0	1	1	0	0	NA
23	1	70	1.74	0.6	0.74	0	3.67	113	30	NA	3.1	1.94	7.16	102.159	12.7	20	60	413	454	1.09	0.99	79	25	1	0	3	0	0	0	1	1	0	0	1	0	0	0	0	0	1	1	1	0	0	NA
24	1	47	2.96	0.57	2.01	0.3	4.62	138	92	0.068	NA	NA	5.25	107.53	8.7	28	53	522	346	1.19	1.02	98	87	1	1	4.9345	1	0	0	1	1	1	0	0	1	0	0	1	0	0	1	0	0	0	21
25	1	65	2.06	0.89	0.94	0.3	4.17	126	49	0.06	0.4	1.94	5.61	75.2427	15.6	105	161	64	158	0.99	1.04	322	NA	1	0	3	0	0	0	0	1	1	1	1	0	0	0	0	0	1	1	1	0	0	NA
26	1	68	1.4	0.4	0.75	0.7	4.28	129	63	0.14	1.5	1.82	6.17	86.6518	8.6	137	324	602	1106	1.05	1.07	208	559	1	1	3	0	0	0	0	0	0	0	1	1	0	0	0	0	1	1	1	0	1	29
27	2	39	9	7.57	1	0.1	5.04	160	130	0.961	64.8	2.19	8.04	52.9063	16.1	86	100	116	612	1.03	1.11	85	181	1	0	3	0	0	0	0	1	0	0	0	1	0	0	0	0	0	1	1	0	0	6.4
28	2	41	2.26	1.71	0.41	0	4.72	147	91	0.273	16.1	NA	3.9	108.495	10.8	176	221	106	388	1.32	1.11	52	90	0	0	4.50515	0	0	0	0	1	1	1	0	0	0	0	0	0	1	1	1	0	0	68
29	1	45	1.43	0.71	0.54	0	4.39	127	61	0.091	1.49	2.14	4.33	91.679	5.1	20	38	77	256	1.06	1.12	75	56	1	0	3	0	0	0	0	1	0	0	1	1	0	0	1	0	1	0	0	0	0	15
30	1	60	8.43	6.58	1.07	0	3.85	117	39	0.24	0.5	2.03	4.76	134.224	11.1	220	701	347	711	1.05	1.15	179	269	1	0	3	0	0	0	0	0	0	1	0	0	0	1	0	0	1	1	1	1	0	10
31	2	65	3.5	2.49	0.49	0	5.42	169	42	0.39	23.57	1.87	NA	68.6544	10.8	55	155	1549	1225	1.08	1.15	96	125	0	0	5.73239	0	0	0	0	0	0	0	1	1	0	0	1	1	1	1	1	0	0	84
32	1	54	1.9	1.33	0.51	0.01	4.06	130	16	0.205	10.7	NA	7.76	60.3772	12.9	86	322	2904	881	1.04	1.2	1006	5322	1	0	6.07918	0	1	1	0	1	1	1	1	1	0	0	1	1	1	0	1	0	0	37
33	2	46	3.57	1.67	1.11	0	5.53	171	50	0.135	10.7	2.16	14.05	91.2465	11.4	92	209	571	708	1.2	1.21	141	98	1	0	3.66276	0	0	0	0	1	1	1	1	0	0	0	0	1	1	1	0	0	0	37
34	1	64	2.54	0.14	1.64	0	3.99	126	37	0.369	1.3	1.91	6.32	108.171	10.5	116	255	356	534	0.9	1.25	246	1135	1	0	3.07918	0	0	0	1	1	1	0	0	1	0	0	0	1	0	0	0	0	1	6
35	2	35	5.9	2.95	1.66	0.2	4.01	126	138	0.361	25	NA	4.9	137.977	10.9	22	24	669	777	0.93	1.25	42	78	1	0	3	0	0	0	0	1	0	0	0	1	0	3	0	0	1	1	1	1	0	30
36	1	51	1.12	0.51	0.55	0	4.23	125	53	0.086	1.9	1.98	11.07	88.1139	16.1	23	42	113	317	1.11	1.28	95	108	0	0	3.25527	1	0	0	1	1	1	1	1	1	0	0	0	0	0	0	0	0	0	5
37	1	61	2.75	1.45	0.88	0	4.14	124	67	0.069	0.1	2.18	5.72	74.9309	10	207	524	243	644	0.97	1.31	156	244	0	0	3.89763	1	0	0	1	1	1	1	1	1	0	0	0	1	1	1	1	0	0	24
38	2	48	1.59	1.01	0.46	0	4.82	141	90	0.12	1.3	NA	5.62	150.428	6.3	139	226	861	441	1.01	1.41	65	24	1	1	3.30103	0	0	0	0	1	1	1	0	0	0	0	0	0	1	1	1	0	0	24
39	2	73	2.92	1	1.11	0	4.14	130	24	0.205	6.415	2.14	8.98	112.246	56.7	82	218	163	872	0.99	1.45	649	1022	1	0	3.87506	0	0	0	0	0	0	0	0	1	0	2	1	1	1	1	1	1	0	38
40	1	65	1.2	0.7	0.34	0	4.37	129	70	0.077	6.28	1.89	6.59	59.158	8.1	35	86	241	332	0.92	1.49	126	505	1	0	4.83251	1	0	0	1	1	1	1	1	1	0	1	0	1	0	1	0	1	0	37
41	1	69	9.35	5.64	2.52	0.1	4.03	121	72	NA	2.3	1.79	5.18	167.232	15.6	302	702	128	491	1.01	1.5	174	168	1	0	3.04139	0	0	0	0	1	1	1	1	1	0	0	0	0	1	1	1	0	0	NA
42	2	64	2.48	1.62	0.75	0	3.24	107	13	12.62	123.1	1.78	NA	68.8452	25	48	200	287	630	1.31	1.52	156	145	1	1	3	1	0	0	1	0	1	0	1	1	0	0	0	1	1	1	1	0	0	NA
43	1	80	1.04	0.77	0.24	0.4	3.57	110	79	0.307	25	1.88	5.6	110.849	3.2	44	137	240	459	0.95	1.55	63	417	1	0	3	0	0	0	0	0	0	0	0	1	0	0	0	1	1	1	0	0	0	87
44	1	68	0.68	0.6	0.05	0.1	2.9	84	18	0.061	8.1	1.82	4.89	35.8876	11.5	82	463	538	1374	0.99	1.58	214	56	0	0	5.95904	1	1	1	0	1	0	1	1	1	0	1	0	0	0	1	0	1	0	85
45	2	72	3.71	1.9	1.32	0	3.89	121	52	0.196	8.6	NA	5.17	77.4897	13.4	168	351	830	817	0.89	1.59	189	846	1	0	3	1	1	0	1	1	0	0	1	1	0	0	0	0	1	1	0	0	0	18
46	1	68	2.07	1.34	0.51	0.1	3.93	116	133	0.085	7.3	1.98	5.79	63.5468	7.6	11	34	105	212	0.99	1.67	64	124	1	0	3	1	0	0	1	0	0	1	1	1	0	1	0	0	1	1	1	1	0	4.6
47	1	68	3.71	1.18	1.89	0	4.1	125	43	0.08	2.1	1.97	7.97	116.687	9.4	56	172	91	701	0.96	1.7	287	736	1	1	3.34242	1	0	0	0	1	1	1	1	1	0	3	0	1	1	1	1	1	0	154
48	1	61	1.35	0.98	0.33	0	3.38	102	52	0.391	30.859	1.76	NA	71.603	5.6	53	143	888	479	1.03	1.82	191	114	1	0	4.9345	0	0	0	0	0	0	0	1	1	0	3	NA	NA	1	1	1	1	0	93
49	2	65	1.37	0.98	0.36	0	4.73	148	49	0.371	0.138	1.9	11.36	88.2975	11	96	178	293	533	1	1.9	100	131	1	1	3.62325	1	1	0	1	1	0	0	1	1	0	0	0	1	1	1	1	0	0	38
50	2	56	6.46	4.81	1.2	0.2	4.25	139	49	0.339	16.9	1.72	6.18	76.9082	6.3	34	154	568	652	1.14	1.99	381	NA	1	0	3	0	0	1	0	1	1	1	1	0	0	0	0	0	1	1	1	0	0	12
51	2	70	1.44	0.96	0.39	0	4.58	149	25	0.076	0.5	NA	6.72	63.9004	14.9	74	111	239	403	1.16	1.99	25	145	0	0	4.57978	0	0	0	0	1	1	1	1	1	0	3	1	1	1	1	1	1	0	107
52	2	63	1.52	1.01	0.4	0	5.08	146	30	0.183	18.7	1.82	17.42	69.0395	7.9	64	155	134	556	1.01	2	63	358	1	0	6.07918	0	0	1	0	1	1	0	1	0	0	3	1	1	1	1	1	1	0	17
53	1	73	3.51	1.41	1.44	0.1	4.29	142	31	0.054	3.6	2.02	5.4	151.737	1.5	58	139	281	520	0.81	2.02	78	79	1	0	3	0	0	0	1	1	0	0	1	1	0	0	0	1	1	1	1	0	0	NA
54	1	53	3.52	2.37	1	0	3.86	114	59	0.079	0.957	NA	15.72	84.6	8.1	46	99	550	652	1.02	2.05	37	98	0	0	3.39794	0	0	0	1	1	1	1	1	1	0	0	0	0	1	0	0	0	0	23
55	1	65	2.17	1.11	0.89	0	4.74	141	69	0.093	0.5	2.18	5.51	99.4833	4.5	85	163	234	442	0.93	2.07	70	341	1	0	3.38021	0	0	0	1	1	0	1	1	1	0	1	NA	NA	1	1	1	1	0	737
56	1	62	13.17	8.81	3.28	0	4.45	125	95	0.73	73.5	1.98	9.14	72.4709	15.4	29	31	87	460	0.94	2.07	78	53	1	0	3	1	0	0	1	1	1	0	0	1	1	0	0	0	0	1	0	1	0	101
57	1	57	1.53	0.9	0.5	0.1	3.86	115	39	0.565	6.1	1.45	7.63	67.4302	16.8	109	27	557	556	0.84	2.16	112	421	1	0	5.77815	1	1	1	1	1	0	0	1	1	0	1	0	1	1	1	1	1	0	175.4
58	2	43	1.05	1.03	0.37	0	4.63	137	54	0.195	11.7	NA	6.51	68.9359	9.2	113	212	851	642	1.16	2.19	110	139	1	0	3.07918	1	1	0	1	0	0	0	1	1	0	0	0	1	1	1	1	0	0	25
59	2	34	2.53	1.28	1.09	0	3.95	121	86	0.108	8.99	2.06	5.99	74.4147	8.4	73	84	309	176	1.18	2.19	47	81	0	0	3	1	1	0	0	1	0	1	1	1	0	0	0	0	1	1	1	0	0	39
60	1	66	1.72	0.37	1.16	0	3.72	109	25	NA	0.16	1.9	6.4	103.241	47.8	113	185	3440	719	0.84	2.2	313	534	1	0	3	1	1	0	0	0	1	0	1	0	0	0	0	1	1	0	1	0	1	NA
61	1	84	1.76	1.06	0.46	0	3.69	110	13	0.653	1.95	1.75	7.6	80.5849	14.5	208	769	591	676	1.09	2.23	104	1034	1	0	4.07918	1	1	1	1	0	1	0	1	0	0	0	1	1	1	1	1	0	0	45
62	1	74	0.97	0.2	0.69	0	4.31	126	28	0.208	3.146	1.9	5.07	72.384	5.1	200	910	652	1415	0.99	2.28	108	297	1	1	5.11394	0	0	0	1	1	1	1	0	0	0	1	0	1	1	1	1	1	1	79
63	1	53	3.34	2.95	0.31	0	4.51	128	50	0.071	2.649	2.09	4.68	103.185	4.5	32	52	226	370	1.03	2.29	154	669	1	0	3.30103	0	0	0	1	1	1	0	0	0	0	0	0	1	1	1	0	0	0	24
64	2	80	7.09	5.34	1.18	0	5.39	168	23	0.089	6.53	2.08	8.67	44.8984	10.2	52	253	2964	898	1.01	2.3	203	383	0	1	4.07918	0	0	0	1	1	1	1	1	0	1	1	1	1	1	1	1	1	0	11
65	2	73	1.36	1.21	0.12	0	4.33	116	37	0.127	0	1.72	7.37	110.242	8.1	77	113	320	412	0.88	2.31	158	236	1	0	4.80618	1	0	0	1	0	0	0	1	1	0	1	0	1	0	1	1	1	0	48.6
66	2	67	4.99	1.47	2.32	0	4.75	143	31	0.333	9.9	1.84	NA	90.4705	28.1	120	437	1709	1429	0.97	2.36	20	69	0	0	3.99123	1	1	0	0	1	1	1	1	0	0	3	1	1	1	1	1	1	0	76
67	1	61	0.9	0.56	0.24	0	4.14	133	61	0.293	3.63	2.02	4.73	79.827	5.1	62	130	273	310	0.99	2.4	66	193	1	0	3	0	0	0	0	1	1	1	0	0	0	0	0	0	1	1	1	0	0	15
68	2	69	3.83	3.12	0.48	0.3	3.88	116	93	0.5	127.6	1.81	8.82	115.476	9.5	91	110	152	432	0.98	2.42	34	298	0	0	3.34242	1	1	0	1	1	0	0	1	1	0	1	0	0	0	1	0	1	0	46
69	2	76	2.02	0.98	0.87	0.5	4.02	125	48	0.363	5.3	1.78	5.45	46.9507	5.4	40	76	1182	299	0.93	2.43	78	67	1	0	3	0	1	0	1	1	1	1	1	0	0	3	0	0	1	1	1	1	0	NA
70	1	53	1.47	1.12	0.28	0	4.37	119	60	NA	1	NA	6.4	95.637	16.3	37	36	79	249	1.03	2.49	21	170	0	0	3.63347	1	0	0	0	1	1	0	1	1	0	0	0	0	0	0	0	0	0	5
71	2	65	2.82	2.17	0.44	0	5.16	145	45	1.06	6.03	2.04	7.18	89.6122	8.7	103	348	255	526	1.12	2.53	88	89	0	0	4.41497	1	0	0	0	1	0	0	0	0	0	1	0	1	1	1	1	1	0	61
72	1	71	2.09	1.07	0.85	0	4.06	118	74	0.13	5.204	1.73	6.76	85.9848	4.1	25	42	111	254	0.97	2.55	39	463	0	0	5.50515	1	1	0	0	0	0	1	0	0	0	3	0	1	0	1	1	1	0	32
73	2	64	2.61	1.32	1.06	0	4.87	150	43	0.244	5.12	1.68	NA	60.7427	12.6	109	278	554	978	0.93	2.62	338	1720	0	0	3.60206	0	1	0	0	1	1	1	1	1	0	3	0	1	1	1	0	1	0	18
74	1	69	19.03	16.69	1.35	0	3.97	122	40	76.91	144.3	2	2.45	57.7853	46.1	37	41	59	214	1.15	2.67	23	169	1	0	3	0	0	0	0	1	1	1	1	0	1	0	0	0	1	1	1	1	0	22.4
75	2	54	2.92	1	1.11	0	4.14	130	24	0.205	5.95	2.14	6.74	118.469	56.7	82	218	388	887	0.93	2.72	649	1022	1	1	3.98227	0	0	0	0	1	1	1	1	1	0	3	0	1	1	1	1	1	0	13
76	2	66	3.71	2.62	0.8	0	4.39	141	29	NA	14.1	NA	7.64	92.0984	9.6	147	739	13269	1459	0.99	2.73	153	75	1	0	3.27875	1	1	0	0	1	1	1	1	0	0	1	1	1	1	1	1	1	0	NA
77	2	66	4.7	3.44	0.77	0.5	4.05	124	23	0.03	18.8	NA	2.06	99.6319	20.7	48	153	538	NA	1	2.78	50	NA	1	0	5.07918	1	0	1	0	1	1	1	0	1	0	1	1	1	1	0	1	1	0	10
78	1	66	1.34	0.83	0.38	0	4.17	129	50	0.094	0.7	1.95	5.53	67.5738	10	21	65	289	420	1.23	3.07	46	157	0	0	3.53148	0	0	0	0	1	1	1	1	0	0	0	0	0	1	1	1	0	0	21
79	1	68	15.26	11.49	1.81	0	4.28	128	63	NA	2.2	2.06	7.41	63.5468	15.2	115	213	522	751	0.94	3.14	203	265	1	0	3	0	0	0	1	0	0	0	1	1	0	0	0	0	1	1	0	0	0	NA
80	1	46	3.58	1.61	1.58	0.8	4.04	120	263	0.04	0.26	2.27	5.43	164.814	8.9	52	36	62	174	1	3.23	176	59	1	1	3	0	0	0	0	1	1	1	0	1	0	0	0	0	0	0	0	0	0	7
81	2	72	0.81	0.32	0.4	0	4.44	136	53	0.089	1.756	1.88	4.71	81.859	5.7	28	85	390	409	1.01	3.29	158	138	1	1	3.41497	0	0	0	1	0	0	0	1	0	0	1	NA	NA	1	1	1	1	1	84
82	1	53	8.99	6.13	2.31	0	3.54	106	39	NA	78	1.75	5.76	8.39915	29.2	189	991	16982	3143	1.04	3.48	6279	199	1	0	4.65321	1	1	1	1	1	1	0	1	1	1	0	1	1	0	0	0	1	0	NA
83	2	59	1.91	0.73	0.89	0	4.77	145	39	0.26	7.2	1.98	7.21	80.3016	7.9	100	232	662	1184	0.86	3.51	149	177	1	0	4.83885	0	0	0	1	1	1	1	1	1	0	3	0	1	1	1	1	1	0	65
84	1	64	3.9	2.84	0.44	0.1	4.54	134	70	NA	72.4	2	4.79	115.366	10.9	22	46	102	214	0.99	3.61	59	40	0	0	3	1	1	0	0	0	1	0	1	0	0	0	0	0	0	0	0	0	0	21
85	1	70	3.31	1.49	1.44	0	3.11	91	30	0.698	89.02	2.07	14.74	76.6383	15.3	50	276	258	1746	1.2	3.64	47	36	1	1	5.5563	0	0	0	0	1	0	0	1	0	0	1	1	1	1	1	1	1	0	12
86	1	60	0.72	0.44	0.25	0	4.48	123	47	NA	NA	NA	4.05	107.182	12.1	59	245	835	542	1.04	3.84	175	122	0	0	3.96379	0	0	0	0	1	1	1	1	0	0	0	NA	NA	1	1	1	0	1	NA
87	2	54	1.54	0.87	0.56	0	4.05	137	80	0.31	0.566	1.83	5.64	82.6923	7.1	49	106	527	307	1.18	3.97	102	197	0	0	4.81291	1	0	0	1	0	1	0	1	0	0	2	0	0	1	1	1	1	0	44
88	1	59	4.11	3.63	0.37	0	4.48	136	53	0.111	0.857	2.03	6.12	125.288	10.8	248	691	876	626	1.19	4	103	132	1	1	3.81954	0	0	0	1	1	0	0	0	1	0	0	0	1	1	1	0	0	0	45
89	2	47	2.08	1.41	0.54	0	4.2	133	60	0.727	1.5	1.93	16.73	62.831	13.4	135	261	1095	675	1.02	4.02	98	57	0	0	3.85126	1	1	0	1	1	0	0	1	1	0	3	0	1	1	1	1	1	0	93
90	1	81	1.63	1.31	0.29	0	4.18	117	32	0.451	13.26	1.79	5.14	75.8761	8	46	158	1611	318	1.34	4.02	70	87	0	0	4.92428	0	0	0	1	0	1	1	1	1	0	3	1	1	1	1	1	1	0	65
91	2	68	2.65	1.79	0.52	0	5.18	142	23	0.341	1	1.97	5.9	97.5152	9.6	289	1084	769	1430	1.11	4.04	226	355	1	0	3.83251	0	0	0	0	0	0	0	0	0	0	1	NA	NA	1	1	1	1	0	163
92	2	52	1.35	0.71	0.42	0.7	5.47	163	32	0.241	2.9	1.78	10.75	36.1273	8.1	78	134	321	806	0.99	4.3	229	759	1	0	3.53148	0	1	0	1	1	1	1	1	1	0	3	0	1	1	1	1	1	0	20
93	1	69	0.73	0.37	0.27	0	4.01	128	17	0.356	37.9	2.03	5.84	134.212	6.9	162	469	1287	637	1.03	4.31	132	109	1	1	6.68124	0	1	0	1	0	0	0	0	1	0	0	0	1	0	1	1	0	1	106
94	1	68	1.6	0.99	0.47	0	4.44	132	63	0.126	NA	2.11	12.39	104.807	8.5	179	435	342	563	0.95	4.33	152	197	1	0	3.04139	0	0	0	0	1	1	1	1	1	0	0	0	0	1	1	1	0	0	77
95	2	59	1.08	0.8	0.23	0	4.84	141	51	0.061	2.5	1.72	9.12	123.283	9.8	109	195	362	595	0.97	4.36	104	112	1	0	5.91381	0	0	0	1	1	0	0	1	1	0	0	1	1	1	1	1	0	0	17
96	1	74	2.69	1.17	1.01	0	2.22	66	11	0.534	5.4	1.55	10.16	19.6645	9.6	67	251	497	472	1.4	4.37	241	587	1	0	3	1	1	1	0	1	0	0	1	1	1	1	0	1	1	0	1	1	0	14
97	1	74	2.69	1.17	1.01	0	2.22	66	11	0.354	1.09	1.58	8.82	21.8721	9	110	422	473	387	1.4	4.37	102	103	1	0	3	1	1	0	1	1	0	1	1	1	0	1	1	1	0	0	1	1	0	NA
98	1	72	1.95	1.23	0.62	0	3.76	114	102	0.13	2.359	1.77	6.08	129.914	5.6	124	56	127	229	1.1	4.42	132	103	0	0	4.38021	1	1	0	1	1	1	1	0	0	0	0	1	1	0	1	1	0	0	43
99	2	82	3.61	1.48	1.51	2.5	3.96	125	128	0.824	NA	1.87	5.54	88.5885	12.7	68	46	111	282	1.15	4.42	48	101	0	0	3.07918	1	0	0	0	1	1	1	0	1	0	1	0	0	0	1	0	1	0	70
100	1	69	1.86	1.26	1.26	0	4.3	130	52	0.175	12.1	1.81	5.88	87.9739	6.1	39	133	286	511	1.09	4.44	129	53	1	0	5.96379	0	0	0	0	1	1	1	1	0	0	0	0	1	1	1	1	0	0	77
101	1	69	4.04	3.45	0.48	0.1	4.13	92	31	0.269	3.7	1.95	4.89	124.723	7.1	51	138	346	367	1.04	4.52	145	851	0	0	5.63347	1	1	1	0	0	1	1	1	0	0	1	0	1	1	1	1	1	0	37.9
102	1	52	6.54	6.04	0.35	0.1	4.12	136	49	0.11	0.3	2.02	6.92	119.734	8.3	217	617	170	803	0.99	4.56	149	925	1	0	3	0	0	0	1	1	1	1	0	0	1	1	0	0	1	0	1	1	0	NA
103	2	67	1.37	1	0.28	0.01	4.12	137	69	0.083	1.7	1.91	4.38	111.947	4.3	59	114	835	310	1.11	4.65	107	293	0	0	6.98227	1	1	1	0	1	1	1	1	1	0	3	0	0	1	1	1	1	0	134
104	1	74	3.56	2.93	0.47	0	3.22	100	26	11.37	19.28	1.77	5.28	21.1283	12.7	260	884	433	554	1.1	4.66	76	133	0	0	3.99123	1	1	0	1	1	1	0	0	0	1	1	1	1	1	1	1	1	0	130
105	2	51	3.29	0.61	2.34	0	4.97	136	21	0.156	7.04	1.74	10.5	68.4079	18.8	157	406	450	1534	0.81	4.67	147	476	0	0	4.85733	0	0	0	1	1	1	0	1	1	0	0	0	1	1	1	0	0	0	49
106	1	66	2.3	1.85	0.41	0	3.79	119	40	0.33	22	1.91	9.24	87.1161	13.4	64	234	907	809	1.01	4.67	24	32	0	0	4.17609	1	1	0	0	1	1	1	1	1	0	1	0	0	1	1	1	1	0	126
107	2	42	1.54	0.93	0.54	0	4.88	146	70	0.079	1.1	1.98	5.61	141.697	6.4	44	158	1121	373	1.12	4.77	124	64	0	0	3.70757	1	1	0	0	1	0	1	1	1	0	3	1	1	1	1	1	1	0	16
108	1	82	1.83	1.38	0.41	0	3.53	117	41	0.1	4.03	1.87	5.23	95.4309	10.6	22	58	113	286	1.86	4.78	54	48	0	0	4.96379	0	0	1	1	0	1	0	1	1	0	1	1	1	1	0	1	1	0	45
109	2	67	2.73	1.36	1.15	0	4.48	135	36	NA	11.3	1.89	5.27	77.4543	7.9	33	108	481	577	1.1	4.81	230	28	1	0	3.11394	0	0	0	0	1	1	1	1	0	0	2	1	1	1	1	1	1	0	NA
110	1	54	1.28	0.84	0.4	0	4.4	133	24	1.1	2.1	2.07	5.83	36.7639	4.2	173	510	711	1017	1.04	4.84	282	536	1	0	3.97772	0	0	0	0	1	1	1	0	0	0	2	1	1	1	1	1	1	0	53
111	2	52	2.43	1.5	0.68	0.4	5.01	109	72	2.46	31.2	2.02	8.13	91.8958	7.2	100	132	455	361	0.98	5.02	91	49	1	1	3	1	0	0	0	1	1	1	1	0	0	0	0	0	1	1	0	0	0	38
112	1	72	8.06	7.19	0.64	0	3.85	120	100	0.144	1	1.89	10.32	93.9832	6.1	183	350	2466	675	1.06	5.39	160	117	0	0	5.97864	0	0	1	0	1	1	1	1	0	0	0	1	1	0	1	0	0	0	48
113	2	71	1.83	1.56	0.19	0.1	4.47	133	74	0.07	0.4	1.76	5.86	53.218	8.7	124	193	260	258	1	5.71	155	354	1	0	6.07918	0	0	1	0	1	1	0	1	1	0	0	1	1	1	1	1	0	0	NA
114	2	70	0.81	0.48	0.24	0	4.46	129	26	0.276	12.6	1.83	5.77	72.0403	8	190	718	321	661	1.32	5.75	86	400	0	0	5.07918	1	1	1	0	1	1	1	0	0	0	0	0	1	1	1	0	0	1	229
115	1	48	1.32	0.77	0.47	0.5	4.58	123	45	0.2	11.4	1.67	7.46	54.0083	8.1	43	137	451	943	0.98	5.79	98	125	0	0	5.95904	1	1	0	0	1	1	1	1	1	0	0	0	1	0	0	0	0	0	38
116	1	62	1.4	0.98	0.41	0	3.86	121	40	0.21	18.1	2.15	7.27	108.787	9.5	265	1200	329	1528	1.13	6.08	137	274	1	0	3.47712	1	1	1	0	1	1	1	1	1	0	3	0	1	1	0	1	1	0	126
117	2	63	1.09	0.72	0.3	0	4.38	139	23	1.26	2.75	1.91	5.38	78.3125	10.5	218	659	1611	1307	1.05	6.11	311	932	0	0	6.81291	1	1	0	0	0	1	1	1	1	0	3	0	1	1	0	1	1	0	160
118	2	50	1.7	1.3	0.25	0.6	4.89	151	34	0.219	2.7	1.56	6.51	75.5599	11.4	310	861	6046	1884	0.97	6.2	248	224	1	0	6	1	1	0	0	1	0	1	1	1	0	0	1	1	0	1	0	0	0	53
119	1	74	1.44	0.86	0.55	0	4.19	120	46	0.132	3.82	2.05	5.57	99.1389	5.9	53	221	359	764	0.88	6.49	166	474	0	0	4.41497	0	0	0	0	1	1	1	1	1	1	0	1	1	1	1	1	1	0	129
120	1	51	3.98	3.03	0.92	0	3.99	106	42	0.44	1.21	1.65	5.65	72.8504	10.2	288	787	365	870	1.39	6.7	80	109	1	1	4.88081	1	0	0	1	1	1	1	1	1	0	1	1	1	1	1	1	1	0	31
121	1	55	2.7	2.11	0.49	0	4.5	128	49	0.218	3.8	1.89	6.28	60.1792	6.7	76	237	4312	836	0.86	6.84	162	1282	0	0	4.716	1	0	0	0	0	0	0	0	1	0	0	0	1	1	1	1	0	0	26.7
122	1	63	21.52	16.67	3.77	0.1	3	78	46	10.36	35.2	1.77	6.52	14.0591	4.6	71	81	67	499	1.04	6.87	67	116	1	0	3	0	1	0	1	1	0	0	1	1	0	0	1	1	1	1	1	0	0	NA
123	1	72	7.66	6.97	0.42	0	3.98	115	18	2.57	55.4	2.01	6.56	45.988	5	30	84	188	527	0.94	7	491	225	1	0	3.81954	1	1	1	1	1	1	0	1	1	1	1	0	1	1	1	1	1	0	66.5
124	1	68	1.23	0.82	0.28	0	4.18	125	66	0.091	4.4	1.89	6.95	94.9497	5.4	61	130	143	418	1.15	7.28	75	89	1	1	5.83251	1	1	0	0	0	1	0	1	1	0	3	0	0	0	1	1	1	0	56
125	2	61	1.71	1.41	0.28	0	4.38	140	49	2.3	10.622	1.65	NA	70.2804	9.8	162	455	266	675	1.27	7.29	158	838	0	0	4.53148	1	1	0	0	0	0	0	0	1	0	3	1	1	1	1	1	1	0	235
126	1	72	5.95	4.06	1.49	0	3.35	110	78	0.923	158.2	1.95	1.83	112.959	13.2	100	37	114	437	1.1	7.38	43	295	1	0	3	0	0	0	1	1	1	0	1	1	0	0	0	0	0	1	0	0	0	16
127	2	67	1.88	1.29	0.49	0	5.11	148	45	0.641	14.9	2.08	11.8	84.0982	9.8	108	439	1661	990	1.13	7.73	168	365	1	0	3.99123	1	1	1	0	0	1	0	0	0	0	0	0	1	1	1	1	0	0	125
128	1	55	0.97	0.53	0.36	0	4.41	127	43	0.125	6.1	1.89	6.3	121.204	7.9	52	174	413	870	1.01	7.86	160	170	1	0	6.07918	1	1	1	0	1	1	1	1	0	0	1	0	1	1	1	1	1	0	NA
129	1	47	0.84	0.4	0.38	0	2.79	87	51	0.34	7.49	1.93	8.95	76.1546	13.2	77	235	309	1253	1.02	8.3	228	560	1	0	4.91381	0	0	0	0	1	1	0	1	0	0	0	1	1	1	0	1	0	1	57
130	1	64	3.61	0.8	2.23	0	4.6	131	20	0.261	16.5	2.02	7.8	112.874	5.6	76	708	406	3176	1.13	8.8	175	419	1	0	6.34242	1	1	1	0	1	0	0	1	1	0	3	1	1	1	1	1	1	0	132
131	1	64	1	0.56	0.34	0	3.91	117	48	0.087	0.8	1.94	12.3	117.96	10	33	136	317	722	0.99	8.88	145	407	1	1	3.74819	0	0	0	0	1	1	1	1	0	0	3	0	0	0	1	1	1	0	192
132	1	78	1.63	1.27	0.28	0	4.3	130	55	0.545	10.7	1.86	4.21	42.5986	9.6	67	144	1698	832	0.87	9.16	111	75	1	0	5.34242	0	0	0	1	1	1	1	0	1	0	0	1	0	1	0	0	0	0	NA
133	1	64	1.63	0.97	0.59	0	4.32	127	75	0.136	4.44	2.05	NA	87.5973	4.3	78	162	266	743	0.99	9.27	105	1198	1	0	6.74819	1	1	0	1	1	1	1	1	1	0	3	1	1	1	1	1	1	0	41
134	2	71	1.83	0.66	0.96	0	4.6	149	22	0.515	4.22	NA	5.64	60.2763	8.7	123	352	268	958	1.44	9.68	135	207	1	0	5.79239	1	1	1	0	1	0	0	1	0	0	0	0	0	1	0	1	0	0	177
135	1	63	0.8	0.53	0.26	0	3.78	106	36	0.799	18.8	1.98	10.57	91.0437	12.8	100	453	141	738	1.11	10	37	39	0	0	5.47712	1	1	1	0	1	1	1	1	1	1	3	0	NA	1	1	1	1	0	264
136	1	40	0.92	0.51	0.39	0	4.63	138	60	0.058	NA	NA	6.4	125.492	10.2	56	48	972	1345	1.37	10	121	92	0	0	4.20412	1	0	0	1	0	0	0	1	1	0	1	1	1	1	1	1	1	0	69
137	1	52	2.45	0.5	1.54	0	4.42	129	55	0.72	3.52	NA	5.08	107.742	35.5	701	3087	4233	2981	1.29	10.34	222	274	1	0	3	0	1	0	0	1	1	1	0	1	0	0	1	1	1	1	0	0	1	40
138	1	51	2.05	1.62	1.35	0	3.37	74	63	0.238	4.04	1.86	NA	91.2309	8.7	52	209	430	533	1.16	10.52	91	104	0	0	3.07918	1	1	1	1	1	1	0	1	1	0	3	NA	NA	0	1	1	1	0	NA
139	2	70	2.52	2.21	0.19	0.4	4	124	38	5.11	18.8	1.93	5.96	63.1777	11	69	147	537	307	1.07	10.53	43	51	0	0	3.66276	0	0	0	0	1	1	1	1	0	0	0	0	1	1	1	1	0	0	60
140	1	60	3.66	3.46	0.14	0.01	4.07	121	57	0.06	193.4	1.85	4.8	59.2492	32	79	154	40	324	1.12	10.8	224	578	0	1	3	0	0	0	0	1	1	1	1	1	0	1	0	0	0	1	1	1	0	NA
141	1	67	1.75	1.12	0.52	0.3	4.5	135	62	0.07	153	2.01	6.37	33.1033	6.4	98	417	2033	NA	0.95	10.84	108	NA	1	0	6.07918	0	0	1	0	0	0	0	0	1	0	1	0	1	1	0	1	1	0	NA
142	2	56	1.3	0.46	0.68	0.2	3.65	115	32	0.05	6.5	1.91	6.24	59.6201	15.2	81	351	1095	971	0.99	11.13	85	68	0	0	5.81954	1	1	0	0	1	1	1	1	1	0	1	1	1	1	1	1	1	1	56.1
143	2	64	1.77	1.08	0.5	0	5.45	162	23	0.457	8.22	1.53	10.33	17.1952	8.7	424	1646	43040	2224	1.16	11.46	397	3339	1	0	6.34242	1	0	0	1	0	0	0	1	1	0	3	1	1	0	1	1	1	0	27
144	1	62	1.75	0.6	0.84	0	4.07	127	32	0.193	23.2	1.98	6.72	113.517	15	10	130	479	922	1.04	12.07	1946	407	1	0	5.39794	0	1	0	1	1	1	1	1	1	0	1	1	1	1	1	1	1	0	53
145	1	55	2.3	1.82	0.38	0	4.33	131	50	0.08	2.1	2.03	5.06	98.6252	7.2	84	198	746	531	1.2	12.23	144	589	0	0	4.20412	0	0	0	0	1	0	0	1	1	0	0	0	0	1	0	0	0	0	4.6
146	1	56	4.88	2.5	1.24	0	4.36	132	27	0.03	13.3	1.71	8.19	45.2016	6.2	237	1344	11100	526	1.09	12.37	211	156	0	0	6.07918	1	1	1	0	1	1	0	1	1	0	0	0	1	1	1	1	0	0	129.5
147	2	30	1.78	0.74	0.82	2.8	4.56	144	57	0.105	1.8	2.01	6.18	129.264	13.1	39	51	57	257	1.05	12.75	41	27	1	0	3	0	0	0	0	0	0	0	0	1	0	0	0	0	0	1	0	0	0	51
148	1	77	2.03	1.16	0.52	0	4.73	141	134	0.1	0.1	1.85	6.89	69.714	7.7	149	443	1447	1052	1.12	12.97	219	483	0	0	3.89763	1	0	0	0	1	0	0	0	0	0	0	1	1	1	1	1	0	0	39
149	2	69	3.69	3.22	0.41	0	4.7	152	82	0.09	10.4	NA	6.17	65.5601	19.9	61	130	860	1932	1.02	13.25	61	215	0	0	5.47712	0	0	0	1	0	0	0	1	1	0	0	1	1	0	0	0	0	0	51
150	1	54	1.45	1.04	0.35	0.4	3.8	125	25	NA	9.8	1.83	6.89	100.667	6.91	47	200	784	1130	1.34	13.34	132	78	1	0	6.9345	0	1	1	0	0	0	0	0	1	0	0	0	1	0	0	0	0	0	19
151	1	71	1.95	1.09	0.7	0	3.92	117	24	1.05	110.15	1.67	13.02	49.7838	11.7	517	1030	451	1998	1.24	14.49	97	278	0	0	5.50515	0	0	1	0	1	1	1	0	0	0	0	0	1	1	0	1	0	0	458
152	1	65	1.74	1.15	0.48	0	5.03	141	93	0.272	15.44	1.9	9.49	101.467	7.7	269	1172	366	1377	1.09	19.47	126	254	0	0	4.74819	0	0	0	1	1	1	1	1	1	0	3	0	0	1	1	1	1	0	54
153	2	46	1.15	0.57	0.5	0	4.7	154	43	0.148	15.4	1.91	5.25	115.594	13.2	48	116	940	563	1.15	20.11	222	55	1	0	5.73239	1	1	0	1	0	0	0	0	1	0	0	1	0	1	1	1	0	0	42
154	1	63	1.2	0.76	0.37	0	3.91	116	40	0.228	3.7	1.94	7.12	72.2636	10.2	53	164	129	639	0.98	20.84	74	85	1	0	3.79239	0	0	0	1	1	1	1	1	1	0	3	0	0	1	1	1	1	0	NA
155	2	60	1.21	0.65	0.52	0	4.75	154	31	19.11	33	1.68	7.67	47.2711	23.4	630	478	6186	1737	0.98	24.4	232	631	0	0	6.07918	0	0	1	0	1	1	1	1	1	0	0	NA	NA	0	0	0	0	0	1834
156	1	61	1.18	0.5	0.53	0	4.01	119	20	0.275	2	1.53	8.71	58.3312	6.2	124	510	2501	1391	1.05	35.2	537	1364	0	0	3.25527	1	1	1	0	1	1	1	1	1	0	0	1	1	0	0	0	0	1	91
157	1	55	1.06	0.62	0.41	0	4.55	130	49	0.921	27.415	NA	6.15	62.558	10.4	34	161	593	611	1.12	35.2	192	81	0	0	5.07918	0	0	0	0	1	1	0	1	1	0	1	1	1	1	1	1	1	0	106
158	1	68	0.79	0.5	0.21	0	3.96	122	36	NA	3.94	1.89	6.51	73.4879	7	341	1024	319	1225	1.14	35.2	163	365	1	0	3	0	1	0	1	1	1	1	1	1	0	1	1	1	1	0	1	1	1	NA
159	1	64	1.64	1.17	0.42	0	3.96	119	21	0.231	25.9	1.84	10.65	75.4518	8.6	124	503	568	725	1.46	35.2	92	145	0	0	6.32222	1	1	1	1	1	1	1	1	1	0	0	0	0	1	1	1	0	0	519
160	2	69	NA	NA	NA	NA	NA	NA	NA	NA	NA	NA	NA	NA	NA	NA	NA	NA	NA	NA	NA	NA	NA	1	0	4.30103	0	0	0	0	1	1	1	1	0	0	3	NA	NA	1	1	0	1	0	4.2
161	1	80	NA	NA	NA	NA	NA	NA	NA	NA	NA	NA	NA	NA	NA	NA	NA	NA	NA	NA	NA	NA	NA	1	0	6.07918	0	0	1	0	1	1	1	1	1	0	0	NA	NA	0	0	1	0	0	NA
162	2	77	2.44	1.81	0.52	0.04	4.15	132	20	0.09	NA	1.89	8.4	38.381	8.3	87	451	1275	5188	1.11	4.66	686	1741	0	0	7.07918	0	1	1	0	1	1	1	0	0	0	0	0	0	0	0	1	0	0	NA
163	1	41	6.97	6.24	0.6	0.04	4.04	125	110	0.05	1.8	2.25	4.82	93.2195	6.7	16	21	41	220	1.06	0.69	72	126	0	0	3.34242	0	0	0	0	1	1	1	0	1	0	0	0	0	0	1	0	0	0	NA
164	1	71	1.74	0.78	0.75	0	3.57	105	41	0.05	0.93	1.84	7.8	59.5285	4.4	71	159	197	2150	0.83	2.52	175	1188	1	0	3	0	0	0	0	1	1	0	1	1	0	0	0	0	0	0	1	0	0	NA
165	2	72	0.81	0.32	0.4	0	4.44	136	53	0.089	1.756	1.88	4.71	81.859	5.7	28	85	390	409	1.01	3.29	158	138	1	1	3.41497	0	0	0	0	1	0	1	1	1	0	1	1	NA	1	1	1	1	1	NA
166	2	47	6.85	5.81	0.98	0.04	5.53	168	53	NA	0.05	2.15	6.56	99.8426	19.2	97	230	1600	2150	0.91	2.63	114	627	1	0	3	0	0	0	0	1	1	1	1	1	0	1	0	0	0	1	0	1	0	NA
167	1	58	6.19	5.1	0.84	0	4.02	117	59	NA	32	2.18	6.1	58.8601	6.8	20	47	88	536	1.03	2.36	279	2000	1	0	4.5563	1	1	0	0	1	1	1	0	0	0	0	0	0	1	1	1	0	0	NA
168	2	39	3.33	1.91	0.89	0.04	4.42	133	66	2.76	125.6	2.13	6.32	140.737	20.9	112	42	159	860	1.13	2.12	40	148	1	0	3	0	0	0	0	1	1	1	1	1	0	0	0	0	1	1	0	0	0	NA
169	1	79	2.96	2.68	0.22	0	4.17	133	72	0.22	9.7	1.78	13.18	41.6572	10.2	179	508	NA	NA	1.14	5.92	NA	NA	0	0	7.95424	1	1	0	0	1	1	1	1	1	0	0	0	0	0	0	1	0	0	NA
170	1	84	2.01	1.31	0.54	0.04	3.6	108	30	0.38	2.02	1.55	6.33	22.1964	15.6	319	750	1077	3170	1.11	5.74	268	1005	0	0	7.20412	0	0	1	0	1	1	1	1	1	0	3	0	0	0	0	0	1	0	NA
171	1	58	2.18	1.4	0.46	0	3.39	107	60	0.1	0.5	2	6.72	91.735	6.1	105	210	NA	1367	0.99	1.57	100	616	1	0	5.81954	0	0	0	0	1	1	1	0	1	0	0	0	0	0	1	1	0	0	NA
172	2	64	3.28	1.08	1.69	0.04	4.65	136	52	0.14	2.58	1.85	13.39	169.625	19.7	107	333	817	5508	1.17	2.46	523	2238	1	1	#NULL!	0	0	0	0	1	1	1	1	0	0	0	0	0	1	1	1	0	0	NA
173	2	47	2.08	1.41	0.54	0	4.2	133	60	0.727	1.5	1.93	16.73	62.831	13.4	135	261	1095	675	1.02	4.02	98	NA	0	0	3.85126	1	1	0	0	1	1	1	1	1	0	3	0	0	1	1	1	1	0	NA
174	1	61	2.09	0.59	1.16	0	4.57	132	52	0.176	1.2	2.12	5.68	96.8141	10.7	420	984	489	3438	1.09	2.66	224	1641	0	0	4.81954	0	0	0	0	1	1	1	0	1	0	0	0	0	0	1	0	0	0	NA
175	2	64	5.43	4.54	0.52	0.04	4.34	134	48	1.68	44.4	1.8	6.07	97.0219	12.1	36	56	77	470	0.89	0.79	253	1080	1	0	3.62325	0	0	0	0	1	1	1	0	0	0	0	0	0	0	1	0	0	0	NA
176	1	46	3.58	1.61	1.58	0.8	4.04	120	263	0.04	0.26	2.27	5.43	164.814	8.9	52	36	62	174	1	3.23	176	59	1	1	3	0	0	0	0	0	1	1	1	1	0	0	0	0	1	1	0	0	0	NA
177	1	38	2.1	1.44	0.61	0	4.22	128	51	0.06	5.8	2.08	7.6	105.174	10.5	45	92	195	498	1.25	2.83	89	599	0	0	3.34242	0	0	0	0	1	1	1	1	1	0	0	0	0	0	1	0	0	0	NA
178	2	66	4.39	0.85	2.77	0	4.84	164	20	0.23	1.71	1.83	7.95	106.142	7.5	211	720	8000	4770	0.9	1.24	192	1752	0	0	5.20412	0	0	1	0	1	1	1	0	1	0	1	0	0	1	1	1	1	0	NA
179	1	71	1.48	0.46	0.93	0.02	3.42	105	68	NA	2.9	1.95	9.44	217.484	6.1	28	53	162	397	0.95	2.36	205	609	1	0	3.20412	0	0	0	0	1	1	0	0	1	0	2	0	0	0	1	0	1	1	NA
180	2	63	1.93	0.54	1.11	0	4.85	150	49	NA	33.8	2.04	5.97	134.493	34.4	29	138	1825	1273	1	3.13	122	399	1	0	3	0	0	1	0	1	1	1	0	1	0	0	0	0	1	1	1	0	0	NA
181	1	62	1.75	0.6	0.84	0	4.07	127	32	0.193	23.2	1.98	6.72	113.517	15	10	130	479	922	1.04	12.07	1946	407	1	0	5.39794	0	1	0	1	1	1	1	1	1	0	1	0	0	1	1	1	1	0	NA
182	2	52	1.35	0.71	0.42	0.7	5.47	163	32	0.241	2.9	1.78	10.75	36.3779	8.1	78	134	321	806	0.99	4.3	229	759	1	0	3.53148	0	1	0	0	0	1	0	1	1	0	3	0	0	1	1	1	1	0	NA
183	1	71	1.95	1.09	0.7	0	3.92	117	24	1.05	110.15	1.67	13.02	49.7838	11.7	517	1030	451	1998	1.24	14.49	97	278	0	0	5.50515	1	1	1	1	1	1	1	1	1	0	0	0	0	1	0	1	0	0	NA
184	2	59	1.91	0.73	0.89	0	4.77	145	39	0.26	7.2	1.98	7.21	80.3016	7.9	100	232	662	1184	0.86	3.51	149	177	1	0	4.83885	0	0	0	1	1	1	1	1	0	0	3	0	0	1	1	1	1	0	NA
185	1	58	1.11	0.46	0.52	0	4.14	130	53	0.066	0.6	2.02	5.99	125.672	8.4	29	48	271	326	1.24	NA	62	207	0	0	3.96379	0	0	0	0	1	1	1	0	1	0	0	0	0	1	1	0	0	1	NA
186	1	86	10.79	9.41	1.24	0.34	3.36	110	36	0.43	0.7	1.95	9.03	76.304	7.1	50	184	559	2015	1.51	1.82	110	906	0	0	4.91381	0	0	0	0	1	1	1	0	1	0	1	0	0	1	1	0	1	0	NA
187	1	61	11.22	9.38	1.51	0.14	3.81	110	30	3.78	45.8	1.86	5.1	50.2996	15	58	235	756	1819	1.08	10.08	30	662	1	0	3	1	0	0	0	1	1	1	1	1	0	3	0	0	1	1	1	1	0	NA
188	1	58	7.18	6.59	0.45	0.04	3.81	115	47	0.1	2.2	2.12	6.01	86.4046	9.8	72	161	442	2150	1.01	3.82	143	819	0	0	4.50515	0	0	0	0	1	1	1	0	1	0	0	0	0	0	1	0	0	0	NA
189	2	65	2.9	1.8	0.8	0	4.99	147	36	0.06	4.25	2.05	6.18	122.324	10.9	88	263	594	2150	0.92	2.82	113	926	1	1	3	0	0	0	1	1	1	1	1	0	0	1	0	0	0	1	1	1	0	NA
190	1	53	3.52	2.37	1	0	3.86	114	59	0.079	0.957	NA	15.72	84.6	8.1	46	99	550	652	1.02	2.05	37	98	0	0	3.39794	0	0	0	1	1	1	0	1	0	0	0	0	0	1	1	0	0	0	NA
191	2	70	1.31	0.91	0.36	0	3.58	78	31	0.34	6.39	1.93	7.44	92.2565	23.6	155	372	972	2158	1.14	8.95	111	164	0	0	5.07918	0	0	1	0	1	1	1	1	0	0	1	0	0	1	1	1	1	0	NA
192	2	63	1.31	0.91	0.36	0	3.58	78	31	0.34	6.39	NA	7.44	94.0129	19.1	125	352	972	2150	1.09	2.47	111	164	0	0	5.07918	1	1	1	0	1	1	1	1	1	0	1	0	0	1	1	1	1	0	NA
193	2	64	19.12	16.19	2.54	0.14	4.45	146	44	0.275	2.7	1.94	7.12	82.4456	16.6	11	38	1435	2074	1.06	3.6	155	1281	NA	NA	6.04139	0	0	0	0	1	1	1	1	1	0	0	0	0	0	1	1	0	0	NA
194	1	56	1.51	1.11	0.37	0	4.49	132	71	0.159	2.8	2.14	5.34	89.7163	12.2	36	62	163	654	0.95	4.5	223	736	NA	NA	5.69897	0	1	0	0	1	1	1	1	1	0	0	0	0	0	1	1	0	0	NA
195	1	69	2.55	1.81	0.58	0.04	3.4	100	16	0.13	8.07	1.93	7.2	72.1811	8.9	273	798	412	3693	1.17	12.12	217	1808	0	0	5.85733	0	0	0	0	1	1	1	1	1	0	3	0	0	1	1	1	1	0	NA
196	2	58	1.92	1.08	0.68	0.04	4.15	126	22	1.49	1.45	1.86	12.75	131.873	51	233	814	1493	9295	1.01	9.12	264	2362	1	0	7.60206	1	1	0	0	1	1	1	1	1	0	3	0	0	1	1	1	1	0	NA
197	2	71	1.83	0.66	0.96	0	4.6	149	22	0.515	4.22	NA	5.64	60.2763	8.7	123	352	268	958	1.44	9.68	135	207	1	0	5.79239	1	1	1	0	0	0	0	1	0	0	0	0	0	1	0	1	0	0	NA
198	1	63	0.8	0.53	0.26	0	3.78	106	36	0.799	18.8	1.98	10.57	91.0437	12.8	100	453	141	738	1.11	10	37	39	0	0	5.47712	1	1	1	0	0	0	0	1	1	1	3	0	NA	1	1	1	1	0	NA
199	2	67	1.88	1.29	0.49	0	5.11	148	45	0.641	14.9	2.08	11.8	84.0982	9.8	108	439	1661	990	1.13	7.73	168	365	1	0	5.99123	1	1	1	1	0	0	0	1	1	0	0	0	0	1	1	1	0	0	NA
200	1	62	1.4	0.98	0.41	0	3.86	121	40	0.21	18.1	2.15	7.27	108.787	9.5	265	1200	329	1528	1.13	6.08	137	274	1	0	5.47712	1	1	1	1	0	0	0	1	1	0	3	0	0	1	1	1	1	0	NA
201	1	68	1.4	0.4	0.75	0.7	4.28	129	63	0.14	1.5	1.82	6.17	86.6518	8.6	137	324	602	1106	1.05	1.07	208	559	1	1	3	0	0	0	1	0	0	0	1	0	0	0	0	0	1	1	1	0	1	NA
202	1	71	2.27	1.02	0.51	0.1	3.92	119	22	1.2	7.5	NA	8.19	115.788	15.8	284	766	645	571	1.06	0.52	234	243	0	0	3.716	0	0	0	0	1	1	1	1	1	0	1	0	0	1	1	0	1	0	NA
203	1	55	1.06	0.62	0.41	0	4.55	130	49	0.921	27.415	NA	6.15	62.558	10.4	34	161	593	611	1.12	35.2	192	81	0	0	4.54407	0	0	0	1	1	0	0	1	1	0	1	0	0	1	1	1	1	0	NA
204	2	54	1.54	0.87	0.56	0	4.05	137	80	0.31	0.566	1.83	5.64	82.6923	7.1	49	106	527	307	1.18	3.97	102	197	0	0	4.81291	1	0	0	1	1	1	0	0	1	0	2	0	0	1	1	1	1	0	NA
205	1	70	3.47	0.99	1.97	0	3.84	112	35	0.05	1.78	1.92	6.07	130.894	4.6	121	318	864	2147	0.97	1.97	285	2212	1	0	3	0	0	0	0	1	1	1	1	1	0	0	0	0	0	1	0	0	0	NA
206	1	60	7.52	4.68	2.58	0.04	3.51	96	43	0.39	18.55	1.57	5.51	53.6033	61.3	1017	5315	4588	6572	1.98	8.07	416	1299	0	0	5.14613	0	1	1	1	1	1	1	1	1	0	1	0	0	1	1	1	1	0	NA
207	2	84	2.85	1.6	0.5	0.04	4.55	128	41	0.117	2.7	2.08	5.39	94.501	9	76	123	592	1564	0.98	1.68	205	1127	0	0	4.32222	0	0	1	1	1	1	1	1	0	0	0	0	0	1	1	1	0	0	NA
208	2	58	8.89	7.14	1.19	0.04	3.29	91	42	0.138	20.1	1.98	6.11	86.2979	7.5	55	87	296	831	1.06	1.25	NA	NA	NA	NA	3.62325	0	0	0	1	1	1	1	1	0	0	0	0	0	0	0	0	0	0	NA
209	1	69	1.86	1.26	1.26	0	4.3	130	52	0.175	12.1	1.81	5.88	87.9739	6.1	39	133	286	511	1.09	4.44	129	53	1	0	5.96379	0	0	1	0	1	0	0	1	1	0	0	0	0	1	1	1	0	0	NA
210	1	52	0.9	0.41	0.36	0	3.98	114	42	0.05	0.97	2.16	#NULL!	94.3965	8.3	42	128	174	1602	0.96	2.13	160	1045	1	0	4.34242	0	0	0	0	1	1	1	0	1	0	1	0	0	1	1	1	1	1	NA
211	1	52	5.51	0.57	1.79	0	3.99	121	11	0.11	0.8	1.9	7.91	99.0559	4.5	95	311	1600	3822	0.92	2.14	693	1398	1	0	NA	0	0	0	0	1	1	1	0	0	0	0	NA	NA	0	1	1	0	0	NA
212	1	70	3.31	1.49	1.44	0	3.11	91	30	0.698	89.02	2.07	14.74	76.6383	15.3	50	276	258	1746	1.2	3.64	47	36	1	1	5.5563	0	0	0	0	0	0	0	0	0	0	1	0	0	1	1	1	1	0	NA
213	1	65	2.17	1.11	0.89	0	4.74	141	69	0.093	0.5	2.18	5.51	99.4833	4.5	85	163	234	442	0.93	2.07	70	341	1	1	3.38021	0	0	0	0	0	1	1	1	0	0	1	1	NA	1	1	0	1	0	NA
214	2	66	3.87	3.46	0.31	0.04	4.26	130	31	0.356	1.88	1.79	9.6	75.5523	9.14	155	392	640	1369	0.88	NA	NA	NA	0	0	3.07918	0	0	1	1	1	1	1	1	1	0	1	0	0	1	1	1	1	0	NA
215	1	68	3.71	1.18	1.89	0	4.1	125	43	0.08	2.1	1.97	7.97	116.687	9.4	56	172	91	701	0.96	1.7	287	736	1	1	3.34242	1	0	0	1	1	0	0	1	0	0	3	0	0	1	1	1	1	0	NA
216	2	44	1.5	0.99	0.43	0	5.08	147	68	0.05	2.4	2.31	8.19	149.545	10.6	69	178	1600	1287	0.98	1.79	98	125	1	0	3	0	0	0	1	1	1	1	0	1	0	0	0	0	1	1	0	0	0	NA
217	1	54	4.93	1.4	2.52	0	4.07	120	35	0.043	2.11	2.07	5.75	93.5908	15.6	390	246	257	678	0.88	0.72	457	617	1	0	3.54407	0	0	0	1	1	0	0	1	1	0	0	NA	NA	0	1	0	0	0	NA
218	1	58	0.72	0.34	0.34	0.04	4.06	123	25	1.18	11.7	1.89	5.95	52.8122	6.2	73	389	631	3489	1.4	20	183	875	1	0	7	1	1	1	0	1	1	1	1	1	0	0	0	0	0	1	1	0	1	NA
219	2	61	1.71	1.41	0.28	0	4.38	140	49	2.3	10.622	1.65	NA	70.2804	9.8	162	455	266	675	1.27	7.29	158	838	0	0	5.9345	1	1	0	1	0	1	0	1	1	0	3	0	0	1	0	1	1	0	NA
220	2	64	2.61	1.32	1.06	0	4.87	150	43	0.244	5.12	1.68	NA	60.7427	12.6	109	278	554	978	0.93	2.62	338	1720	0	0	3.60206	0	1	0	0	1	0	0	1	0	0	3	0	0	1	1	1	1	0	NA
221	1	68	1.23	0.82	0.28	0	4.18	125	66	0.091	4.4	1.89	6.95	94.9497	5.4	61	130	143	418	1.15	7.28	75	89	1	1	5.83251	1	1	0	0	0	0	0	0	1	0	3	0	0	1	1	0	1	0	NA
222	1	51	1.29	0.82	0.39	0	4.14	122	87	0.07	0.93	2.08	6.12	98.1015	10	74	162	1208	2150	1.09	8.86	105	505	0	0	5.20412	0	0	0	0	1	1	1	1	0	0	1	0	0	1	1	1	1	0	NA
223	1	63	12.53	11.18	0.83	0.04	4.03	110	20	NA	34.1	2.12	4.6	126.77	7.3	35	35	NA	642	NA	NA	4142	NA	0	0	3.62325	1	0	0	1	1	1	1	0	0	0	0	0	0	0	0	1	0	0	NA
224	2	70	2.52	2.21	0.19	0.4	4	124	38	5.11	18.8	1.93	5.96	63.1777	11	69	147	537	307	1.07	10.53	43	51	0	0	3.66276	0	0	0	1	0	0	1	1	0	0	0	0	0	1	1	1	0	0	NA
225	2	41	2.26	1.71	0.41	0	4.72	147	91	0.273	16.1	NA	3.9	108.495	10.8	176	221	106	388	1.32	1.11	52	90	0	0	4.50515	0	0	0	1	0	0	0	0	1	0	0	0	0	1	0	1	0	0	NA
226	2	26	2.05	0.87	0.71	0.54	5.26	168	54	0.528	5.1	1.74	7.89	113.998	42	63	304	1548	2791	1.03	29.24	325	1664	0	0	3	0	1	0	0	1	1	1	1	1	0	1	0	0	1	1	1	1	0	NA
227	1	65	1.28	0.27	0.59	0	3.91	123	38	0.093	0.3	1.86	7.43	87.8187	7.5	113	195	524	1715	1	1.06	455	487	0	0	4.30103	0	0	0	0	1	1	1	1	0	0	0	0	0	1	1	1	0	1	NA
228	1	46	7.14	5.28	0.81	0.4	5.39	157	47	1.04	49.7	1.79	6.37	63.7534	32.9	72	160	208	912	1.49	15.74	61	7	0	0	3	1	1	0	1	1	1	1	1	1	0	1	0	0	1	1	0	1	0	NA
229	1	52	1.74	1.31	0.26	0	4.52	138	71	NA	NA	2.04	4.99	122.427	10.3	28	76	440	623	1	1.6	589	1133	0	0	3.88081	0	1	0	0	1	1	1	1	0	1	0	0	0	1	1	1	1	0	NA
230	1	54	0.86	0.54	0.28	0.04	3.94	111	27	0.05	7.53	NA	7.69	124.672	8.2	80	167	915	1388	1.04	6.2	96	NA	0	0	3.62325	0	0	0	0	1	1	1	1	1	0	0	0	0	0	1	1	0	0	NA
231	2	72	3.71	1.9	1.32	0	3.89	121	52	0.196	8.6	NA	5.17	77.4897	13.4	168	351	830	817	0.89	1.59	189	846	1	0	3	1	0	0	1	0	0	0	0	0	0	0	0	0	1	1	1	0	0	NA
232	1	51	11.9	8.86	1.84	0.04	4.99	150	49	0.275	1.57	1.99	5.95	108.117	6.5	123	274	1486	50	1.13	11.98	NA	NA	NA	NA	5.17609	0	0	0	0	1	1	1	1	0	0	0	0	0	1	1	1	0	0	NA
233	1	80	3.92	2.23	1.27	0.04	4.74	137	20	NA	NA	1.99	6.91	76.045	6	55	175	381	798	0.91	7.02	NA	NA	NA	NA	5.50515	0	0	0	0	1	1	1	1	0	0	0	0	0	0	1	1	0	0	NA
234	2	56	0.85	0.13	0.59	0.04	1.85	63	16	0.63	10.7	1.71	19.65	42.582	8.6	66	252	972	2741	1.32	1.53	126	461	0	0	6.07918	0	0	0	0	1	1	1	0	1	0	3	0	0	1	1	1	1	1	NA
235	1	51	1.96	1.43	0.37	0	4.89	142	64	0.1	0.51	1.9	6.48	134.85	12.5	25	85	532	1299	1.06	2.32	88	524	0	0	3.30103	0	0	0	0	1	1	1	1	1	0	0	0	0	1	1	1	0	0	NA
236	2	58	1.2	0.82	0.3	0	4.86	162	35	0.14	20.76	1.71	6.57	61.4233	12.8	84	242	1600	2150	1.14	5.81	178	1376	1	0	5.41497	0	0	0	0	1	1	1	1	1	0	0	0	0	1	1	1	0	0	NA
237	1	57	13.42	10.37	2.38	0.14	4.26	128	94	0.09	0.5	2.09	5.95	130.61	10.6	136	197	210	1212	1.04	0.45	141	525	1	0	3	0	0	0	0	1	1	1	0	1	0	0	0	0	0	1	0	0	0	NA
238	2	64	1.34	1.07	0.25	0.04	4.56	142	35	NA	2.88	2	7.82	29.0942	9.4	517	1309	14400	5485	0.89	6.29	448	819	1	0	6.60206	1	1	1	0	1	1	1	1	1	0	1	0	0	1	1	1	1	0	NA
239	2	70	2.45	2.16	0.27	0	4.21	143	27	0.186	NA	1.82	9.6	62.4697	8.6	66	226	3309	763	0.97	7.66	93	847	1	0	5.20412	1	0	0	0	1	1	1	0	0	0	3	0	0	1	1	1	1	0	NA
240	1	72	1.95	1.23	0.62	0	3.76	114	102	0.13	2.359	1.77	6.08	129.914	5.6	124	56	127	229	1.1	4.42	132	103	0	0	4.38021	1	0	0	0	1	0	0	0	1	0	0	0	0	1	1	1	0	0	NA
241	2	78	5.78	3.45	1.7	0	1.66	52	81	0.413	22.2	1.83	5.65	84.2234	12.2	134	366	429	2150	1.03	2.1	121	648	1	0	6.96379	1	1	0	0	1	1	1	0	1	0	0	0	0	0	1	1	0	0	NA
242	1	72	1.31	0.71	0.5	0	4.45	137	50	0.166	15.69	1.79	6.64	124.663	15.3	54	149	429	994	0.89	2.49	388	3978	0	0	4.81954	0	0	0	1	1	1	1	0	1	0	0	0	0	0	1	1	0	0	NA
243	2	54	2.92	1	1.11	0	4.14	130	24	0.205	5.95	2.14	6.74	118.469	56.7	82	218	388	887	0.93	2.72	649	1022	1	1	3.98227	0	0	0	0	1	1	0	1	1	0	3	0	0	1	1	1	1	0	NA
244	1	47	0.84	0.4	0.38	0	2.79	87	51	0.34	7.49	1.93	8.95	76.1546	13.2	77	235	309	1253	1.02	8.3	228	560	1	0	4.91381	0	0	0	0	1	0	0	1	0	0	0	0	0	1	0	1	0	1	NA
245	1	52	1.89	0.55	1.22	0	3.84	115	44	0.042	1.47	2.32	8.21	85.6022	10.3	48	175	427	912	1.06	7.55	NA	NA	0	0	3.74819	0	0	0	1	1	1	1	0	1	0	0	0	0	1	1	0	0	0	NA
246	2	61	1.38	0.86	0.45	0	5.24	164	36	NA	3.28	2.06	7.87	123.251	9.5	78	242	3678	2418	0.84	4.31	103	567	1	0	5.60206	0	0	0	0	1	1	1	0	1	0	1	0	0	1	1	1	1	0	NA
247	1	68	0.68	0.6	0.05	0.1	2.9	84	18	0.061	8.1	1.82	4.89	35.8876	11.5	82	463	538	1374	0.99	1.58	214	NA	0	0	5.95904	1	1	1	1	1	1	1	1	1	0	1	0	0	1	1	1	1	0	NA
248	1	65	1.8	0.63	0.9	0.64	4.74	140	71	0.05	0.5	2.1	6.34	139.15	6.17	25	34	71	296	1.04	NA	106	334	1	1	NA	0	0	0	0	1	1	1	0	0	0	0	0	0	1	1	0	0	0	NA
249	1	79	6.63	5.41	0.6	0.04	3.46	106	57	NA	NA	1.9	7.6	61.8639	86	31	74	346	621	1.04	3.05	NA	NA	NA	NA	4.20412	0	0	0	0	1	1	1	1	1	0	3	0	0	0	1	1	1	0	NA
250	1	52	2.17	0.66	1.23	0.2	4.09	122	68	0.025	0.6	1.99	4.58	148.633	6.8	22	371	125	200	0.92	0.26	117	452	1	1	3	0	0	0	0	1	0	1	1	0	0	0	0	0	1	1	1	0	0	NA
251	2	62	6.68	5.19	1.23	0	5.05	148	37	5.14	46.4	1.94	7.1	28.2463	10.2	236	448	2511	859	0.96	1.26	106	123	0	0	3.73239	0	1	0	0	1	1	1	0	0	0	3	0	0	0	1	0	1	0	NA
252	1	45	1.43	0.71	0.54	0	4.39	127	61	0.091	1.49	2.14	4.33	91.679	5.1	20	38	77	256	1.06	1.12	75	56	1	1	3	0	0	0	1	0	0	0	1	0	0	0	0	0	1	0	0	0	0	NA
253	1	49	1.02	0.77	0.24	0	3.93	116	73	0.09	0.86	1.81	5.01	94.5461	6.2	55	149	873	1201	1.25	3.49	58	208	0	0	3.73239	0	0	0	0	1	0	1	0	1	0	0	0	0	1	1	0	0	0	NA
254	1	65	1.74	1.15	0.48	0	5.03	141	93	0.272	15.44	1.9	9.49	101.467	7.7	269	1172	366	1377	1.09	19.47	126	254	0	0	4.74819	0	0	0	1	1	1	1	1	1	0	3	0	0	1	1	1	1	0	NA
255	1	61	3.31	1.22	1.78	0	4.04	113	36	0.111	4.32	2.28	7.8	158.023	8.4	67	174	715	2150	0.77	2.04	155	1379	0	0	3.30103	0	0	0	1	1	1	1	1	1	0	1	0	0	0	1	1	1	0	NA
256	1	59	10.42	8.85	1.19	0.02	4.27	129	67	0.02	0.5	1.99	6.79	85.8454	7.9	41	73	46	705	NA	NA	200	1186	1	0	3	0	1	0	0	1	1	1	0	1	0	0	0	0	0	1	0	0	0	NA
257	2	85	0.45	0.26	0.16	0.04	3.39	105	45	0.276	25.1	1.88	5.7	74.2244	4.8	59	178	250	979	1.01	11.49	89	252	0	0	5.51851	0	0	0	1	1	1	1	0	0	0	1	0	0	0	1	1	1	1	NA
258	2	64	2.48	1.62	0.75	0	3.24	107	13	12.62	123.1	1.78	NA	68.8452	25	48	200	287	630	1.31	1.52	156	145	1	1	3	1	0	0	0	0	0	0	0	1	0	0	0	0	1	1	0	0	0	NA
259	1	79	1.07	0.79	0.25	0	4.31	126	65	0.08	1.48	1.89	5.94	87.7476	10.5	22	45	100	569	1.14	1.14	96	212	0	0	4	1	0	1	1	1	1	1	1	1	0	0	0	0	1	1	1	0	0	NA
260	2	61	1.01	0.49	0.49	0.04	5.14	150	45	0.233	5.3	2.03	8.17	113.843	6.5	258	485	1168	5858	1.07	8.66	87	648	0	0	6.65321	0	0	1	1	1	1	1	1	1	1	0	0	0	0	0	0	1	1	NA
261	1	73	5.44	3.66	1.21	0.04	4.49	132	21	NA	3.7	2.04	14.09	107.905	15.9	318	925	539	1910	1.01	2.13	325	831	1	0	4.83251	0	0	1	0	1	1	1	1	1	0	2	0	0	0	1	1	1	0	NA
262	2	77	2.51	1.78	0.66	0	4.44	135	26	0.21	0.93	1.91	10.14	100.666	18.1	235	635	6671	4872	0.95	3.1	150	564	0	0	3.90309	1	1	1	0	1	1	1	0	1	0	0	0	0	1	1	1	0	0	NA
263	1	71	1.57	1.16	0.36	0	4.15	120	47	0.02	0.5	1.83	4.9	81.5077	9	28	70	1101	469	1.12	0.74	142	850	0	0	3.9345	0	0	0	1	1	1	1	1	0	0	0	0	0	1	1	1	0	0	NA
264	2	75	NA	NA	NA	NA	NA	NA	NA	NA	NA	NA	NA	NA	NA	NA	NA	NA	NA	NA	NA	NA	NA	0	0	3.89209	0	1	0	1	1	1	1	1	1	1	3	NA	NA	1	1	1	1	NA	NA
265	1	69	4.21	1.51	2.12	0.2	4.37	130	76	0.14	1.13	1.92	6.43	113.573	7.5	99	156	1228	2048	0.8	1.14	291	2000	1	0	3	0	0	0	0	1	1	1	0	1	0	0	0	0	1	1	0	0	0	NA
266	2	63	3.46	2	1.07	0.3	5	151	53	0.3	3.81	1.95	9.75	140.838	13.9	251	746	9440	5673	0.85	3.38	85	857	1	1	5.07918	0	0	0	1	1	1	1	1	1	0	0	0	0	0	1	1	0	0	NA
267	1	56	1	0.59	0.35	0.04	3.76	110	53	0.05	0.5	2.06	5.7	127.952	6.7	52	131	1103	1312	1.02	4.18	162	1126	0	0	5.92428	0	0	0	0	1	1	1	1	0	0	0	0	0	1	0	0	0	0	NA
268	1	60	3.18	0.8	1.68	0.9	4.71	134	104	0.053	0.123	2.18	4.96	216.03	NA	NA	NA	592	533	1.08	0.39	42	41	1	0	3	0	0	0	0	0	1	0	1	0	0	0	0	0	1	0	0	0	0	NA
269	2	64	1.81	1.33	0.39	0.6	5.17	149	52	NA	2	1.98	10.56	97.0219	12.1	87	123	223	481	1.19	1.04	77	239	0	0	3.95424	1	0	0	0	1	1	1	1	1	0	0	0	0	1	1	1	0	0	NA
270	1	70	2.8	1.89	0.8	0	5.27	154	59	0.08	NA	1.87	13.36	30.2846	18.9	137	750	313	3776	1.01	12.12	440	2295	1	0	3	0	0	1	0	0	0	0	0	0	0	1	0	0	0	0	0	1	0	NA
271	2	53	2.51	1.87	0.5	0.1	4.47	137	78	NA	46.6	NA	5.59	NA	6.1	43	27	38	225	1.05	0.91	37	104	0	0	3	1	0	0	1	1	1	1	1	1	0	0	NA	NA	1	1	0	0	0	NA
272	1	74	1.44	0.86	0.55	0	4.19	120	46	0.132	3.82	2.05	5.57	99.1389	5.9	53	221	359	764	0.88	6.49	166	474	0	0	4.41497	1	1	1	1	1	1	1	1	0	1	0	0	0	1	1	1	1	0	NA
273	2	65	1.37	0.98	0.36	0	4.73	148	49	0.371	0.138	1.9	11.36	88.2975	11	96	178	293	533	1	1.9	100	131	1	1	3.62325	1	1	0	1	1	0	1	1	1	0	0	0	0	1	1	1	0	0	NA
274	2	44	0.65	0.35	0.28	0.04	4.34	129	34	0.36	24.15	2.03	10.87	103.262	11.1	75	268	715	383	1.05	4	111	545	0	0	4.20412	0	0	1	1	1	1	1	0	0	0	1	0	0	1	1	1	1	1	NA
275	2	39	2.76	1.72	0.92	0	4.55	139	53	0.08	1.1	2.17	6.53	100.124	10.6	94	248	856	1117	0.94	5.05	399	NA	0	0	3.64345	0	0	0	0	1	1	1	0	1	0	0	0	0	0	0	0	0	0	NA
276	2	63	4.93	2.41	1.72	0	3.88	113	49	0.68	10.65	1.9	5.58	145.164	14.2	226	438	968	4868	0.94	0.81	176	1099	0	0	4.86332	0	0	0	0	1	1	1	0	0	0	3	0	0	0	1	0	1	0	NA
277	2	42	0.99	0.48	0.32	0.04	4.86	151	143	0.05	3	2.12	6.83	92.479	5.5	56	55	508	747	1.07	0.34	49	103	0	0	3.62325	0	0	0	0	1	1	1	0	1	0	0	0	0	1	1	1	0	1	NA
278	1	65	1.2	0.7	0.34	0	4.37	129	70	0.077	6.28	1.89	6.59	59.158	8.1	35	86	241	332	0.92	1.49	126	505	0	0	4.83251	1	0	0	1	1	0	0	1	0	0	1	0	0	1	1	0	1	0	NA
279	2	72	1.92	1.47	0.41	0.04	4.43	147	24	0.07	2.15	2	9.75	116.746	6.8	50	126	348	898	0.94	1.02	59	239	0	0	5.62325	0	0	0	1	1	1	1	1	1	0	0	0	0	0	1	1	0	0	NA
280	2	74	2.73	1.56	0.51	0.04	3.71	112	24	0.168	57.6	1.93	9.1	80.3306	20.1	140	190	636	1816	1	0.96	236	275	1	0	3	0	0	0	0	1	1	1	1	1	0	3	0	0	1	1	1	1	0	NA
281	2	70	1.44	0.96	0.39	0	4.58	149	25	0.076	0.5	NA	6.72	63.9004	14.9	74	111	239	403	1.16	1.99	25	145	0	0	4.57978	0	0	0	0	1	1	1	1	0	0	3	0	0	1	1	0	1	0	NA
282	1	62	13.17	8.81	3.28	0	4.45	125	95	0.73	73.5	1.98	9.14	72.4709	15.4	29	31	87	460	0.94	2.07	78	53	1	0	3	1	0	0	1	1	1	1	0	1	1	0	0	0	0	1	0	1	0	NA
283	1	64	3.31	2.54	0.62	0	4.27	123	45	0.33	8.7	1.82	11.93	98.5997	12.2	58	135	NA	NA	1.18	4.53	147	1548	1	1	3	0	0	0	0	1	1	1	1	0	0	0	0	0	1	1	1	0	0	NA
284	2	64	3.6	3.31	0.19	0.02	4.34	136	65	0.05	0.5	2.02	5.85	45.5932	8.7	52	117	NA	NA	0.84	1.43	61	298	1	0	3	0	0	0	0	1	1	1	0	1	0	0	1	1	1	1	0	0	0	NA
285	1	49	1.09	0.86	0.15	0	3.96	123	88	2.46	31.2	2.12	5.62	111.138	6.1	40	47	75	593	1.04	1.02	58	330	1	1	3	0	0	0	1	1	1	1	1	0	0	0	0	0	0	1	0	0	0	NA
286	2	52	2.43	1.5	0.68	0.4	5.01	109	72	0.279	30	2.02	8.13	91.8958	7.2	100	132	455	361	0.98	5.02	91	49	1	1	3	1	0	0	0	1	0	0	1	0	0	0	0	0	0	1	0	0	0	NA
287	1	53	5.06	4.04	0.65	0.2	4.18	123	95	0.025	5.15	2.16	5.12	109.588	3.9	112	117	78	355	1.14	2.18	51	96	0	0	3	1	0	0	0	1	1	1	1	1	0	0	0	0	1	1	0	0	0	NA
288	1	67	7.1	4.37	2.06	0	5.05	141	60	0.12	47.09	1.95	7.21	115.185	8.7	109	261	1501	2150	0.95	1.26	220	778	1	0	3.07918	1	0	1	0	1	1	1	0	1	0	0	0	0	1	1	1	0	0	NA
289	1	72	1.69	1.16	0.49	0	4.37	123	51	1.06	6.03	1.97	12.51	65.5871	6.7	135	320	154	2012	1.1	4.8	44	436	0	0	5.41497	0	0	1	0	1	1	1	1	0	0	0	0	0	1	1	1	0	0	NA
290	2	65	2.82	2.17	0.44	0	5.16	145	45	0.115	15	2.04	7.18	89.6122	8.7	103	348	255	526	1.12	2.53	88	89	0	0	4.50515	1	0	0	0	0	0	0	1	0	0	1	0	0	1	1	0	1	0	NA
291	1	53	14.3	11.12	1.97	0	4.09	125	42	0.1	4.03	1.92	4.59	148.127	6.6	54	141	209	420	0.95	0.52	104	176	1	1	3.5563	0	0	0	1	0	0	0	1	0	0	0	0	0	1	1	1	0	0	NA
292	1	82	1.83	1.38	0.41	0	3.53	117	41	0.16	NA	1.87	5.23	95.4309	10.6	22	58	113	286	1.86	4.78	54	48	0	0	4.96379	1	1	1	0	1	0	0	1	0	0	1	0	0	1	1	1	1	0	NA
293	1	61	0.99	0.72	0.23	0.04	4.36	127	52	0.17	5.56	1.99	6.97	144.446	7.1	82	196	NA	NA	NA	NA	NA	NA	0	0	3.85733	0	0	0	0	1	1	1	0	1	0	0	0	0	1	1	0	0	0	NA
294	1	79	1.59	0.8	0.71	0	4.14	133	33	0.068	NA	1.84	6	69.3947	13.8	71	204	2729	2245	1.05	7.68	152	1285	0	0	6.32222	1	1	1	1	1	1	1	1	0	0	1	0	0	1	1	1	1	0	NA
295	1	47	2.96	0.57	2.01	0.3	4.62	138	92	0.061	2.5	NA	5.25	107.53	8.7	28	53	522	346	1.19	1.02	98	87	1	1	4.9345	1	0	0	0	1	1	1	0	0	0	0	0	0	1	1	0	0	0	NA
296	2	59	1.08	0.8	0.23	0	4.84	141	51	0.72	5.43	1.72	9.12	123.283	9.8	109	195	362	595	0.97	4.36	104	112	1	0	5.91381	0	0	0	0	0	1	0	0	0	0	0	0	0	1	1	1	0	0	NA
297	2	78	4.37	3.08	0.78	0.2	4.67	142	39	0.21	0.5	NA	5.61	62.818	7.5	46	211	412	729	NA	NA	NA	NA	1	0	4.34242	0	0	0	1	1	1	1	1	1	0	0	NA	NA	1	1	0	0	0	NA
298	2	27	1.2	0.58	0.57	0.04	4.41	134	54	0.65	5.4	1.96	4.85	131.725	6.9	45	113	889	1534	1.01	3.34	142	692	0	0	3.63347	0	0	0	1	1	1	1	0	1	0	0	NA	NA	1	1	1	0	0	NA
299	1	54	1.53	1.06	0.44	0.04	4.61	130	40	NA	0.6	1.52	10.91	93.5908	9.2	157	513	1378	4722	1.08	20	149	1696	0	0	6.50515	0	0	1	0	1	1	1	1	1	0	0	0	0	1	1	1	0	0	NA
300	1	63	10.36	8.62	1.4	0	4.57	137	60	0.22	4.67	2.16	4.78	96.2567	7.7	18	49	34	362	1.21	1.41	64	270	1	0	4.53148	0	0	1	0	1	1	1	1	1	0	0	0	0	1	1	1	0	0	NA
301	1	70	2.05	1.53	0.45	0	3.95	117	90	1.47	129.9	2.15	8.71	63.3047	9.7	36	47	82	595	0.94	1.11	108	581	0	0	3.90849	0	0	0	1	1	1	1	0	0	0	0	0	0	0	0	1	0	0	NA
302	2	35	2.12	1.19	0.71	0.3	4.12	123	80	0.144	1	1.94	4.73	89.3667	10.6	209	327	9579	553	1.06	2.96	83	133	0	0	3	1	0	0	0	1	1	1	0	1	0	0	0	0	0	1	0	0	0	NA
303	1	72	8.06	7.19	0.64	0	3.85	120	100	1.1	2.1	1.89	10.32	93.9832	6.1	183	350	2466	675	1.06	5.39	160	117	0	0	5.97864	0	1	1	1	1	1	1	1	1	0	0	0	0	1	1	1	0	0	NA
304	1	54	1.28	0.84	0.4	0	4.4	133	24	0.094	0.7	2.07	5.83	36.7639	4.2	173	510	711	1017	1.04	4.84	282	536	1	0	3.97772	0	0	0	1	1	1	1	1	1	0	2	0	0	1	1	1	1	0	NA
305	1	66	1.34	0.83	0.38	0	4.17	129	50	0.05	2.56	1.95	5.53	67.5738	10	21	65	289	420	1.23	3.07	46	157	0	0	3.53148	0	0	0	1	0	0	0	1	0	0	0	0	0	1	1	1	0	0	NA
306	2	69	0.66	0.29	0.36	0.04	4.13	133	44	NA	13.68	1.89	7.6	137.974	6.9	42	177	102	802	0.9	38.13	NA	NA	1	0	NA	0	1	0	1	1	1	1	1	1	0	0	0	0	0	0	0	0	1	NA
307	2	70	2.53	1.29	0.91	0	3.7	115	30	0.69	2.67	2.04	7.38	75.8418	8.15	137	239	583	662	0.95	1.58	94	778	0	0	6.34242	0	0	0	0	1	1	1	1	1	0	0	0	0	0	1	1	0	0	NA
308	2	73	1.97	1.08	0.85	0.04	4.64	136	53	NA	0.77	1.82	6	60.7057	8.9	67	226	1474	2076	1.42	9.28	146	1249	0	0	6	0	0	0	0	1	1	1	0	1	0	0	0	NA	1	1	1	0	0	NA
309	1	65	2.37	1.75	0.49	0.04	5.34	151	48	0.35	6.71	1.77	17.74	67.0843	11.2	129	371	769	1519	1.03	2.35	169	926	0	0	3	0	0	1	0	1	1	1	1	1	0	0	0	0	0	0	0	0	0	NA
310	1	72	2.06	1.34	0.67	0	4.77	135	64	NA	7.77	NA	7.98	28.9685	14	118	219	3801	2150	1.02	5.19	143	1119	0	0	3.63347	1	0	1	0	1	1	1	0	0	0	0	0	0	0	0	0	0	0	NA
311	2	68	0.69	0.44	0.23	0.04	4.28	136	43	NA	NA	1.78	6.21	51.5863	7.9	84	365	1284	2150	1.03	5.09	NA	NA	1	0	3	0	0	0	0	1	1	1	1	0	0	0	0	0	1	1	1	0	1	NA
312	1	61	6.14	5.39	0.68	0.04	4.49	131	51	0.14	NA	2.16	NA	111.43	12.6	68	75	79	408	1.02	NA	98	105	0	0	4.91381	1	0	0	0	1	1	1	1	0	0	0	0	0	1	1	1	0	0	NA
313	1	61	4.47	2.21	1.77	1.64	4.49	122	102	2.1	27.9	NA	5.99	NA	5.14	18	38	20	740	NA	NA	NA	NA	1	1	NA	0	0	0	0	1	1	1	0	1	0	0	0	0	1	1	0	0	0	NA
314	2	69	2.89	2.14	0.59	0.04	4.37	132	33	0.208	3.146	1.82	8.38	205.484	4.6	150	330	380	3295	1.14	5.27	102	456	0	0	6.07918	1	1	0	0	1	1	1	1	1	0	1	0	0	1	1	1	1	0	NA
315	1	74	0.97	0.2	0.69	0	4.31	126	28	6.03	12.98	1.9	5.07	72.384	5.1	200	910	652	1415	0.99	2.28	108	297	1	1	5.11394	0	0	0	0	1	0	1	1	1	0	1	0	0	1	1	0	1	1	NA
316	2	65	6.56	5.96	0.53	0.24	4.59	134	52	0.261	16.5	1.87	12.01	107.906	12.8	41	110	1036	1526	1.2	9.3	86	301	0	0	5.38021	1	1	0	0	1	1	1	1	1	0	3	0	0	1	1	1	1	0	NA
317	1	64	3.61	0.8	2.23	0	4.6	131	20	0.21	25.94	2.02	7.8	112.874	5.6	76	708	406	3176	1.13	8.8	175	419	1	0	6.34242	1	1	1	0	1	1	0	1	1	0	3	0	0	1	1	0	1	0	NA
318	2	47	2.91	2.17	0.65	0.04	3.59	81	20	0.079	1.1	1.99	10.5	232.327	11.1	156	436	1008	1911	0.89	1.02	NA	NA	0	0	5.07918	1	1	1	0	1	1	1	1	0	0	3	0	0	1	1	0	1	0	NA
319	2	42	1.54	0.93	0.54	0	4.88	146	70	NA	NA	1.98	5.61	141.697	6.4	44	158	1121	373	1.12	4.77	124	64	0	0	3.70757	1	1	0	1	1	1	0	0	0	0	3	0	0	1	1	1	1	0	NA
320	1	45	1.2	0.56	0.59	0	3.47	105	86	NA	NA	2.11	5.57	144.884	8.5	78	142	829	534	1.02	1.56	156	203	1	0	3.30103	0	0	0	0	1	1	1	0	0	0	0	0	0	1	1	0	0	0	NA
321	1	76	2.37	1.95	0.33	0.1	4.21	23	26	1.1	11	NA	7.33	79.3141	10.5	78	211	692	873	1.09	1.35	NA	NA	1	0	4	0	0	0	0	1	1	1	0	0	0	0	NA	NA	0	0	0	0	0	NA
322	1	71	6.61	3.5	1.3	0	4.39	135	50	0.239	10.93	1.83	9.01	99.876	6.7	42	117.3	NA	NA	0.91	0.91	NA	NA	NA	NA	3.35	0	0	0	0	1	1	1	1	0	0	0	0	1	1	0	0	0	0	NA
323	2	70	1.94	1.2	0.5	0	4.22	134	33	0.869	2.94	1.68	7	40.9147	13.1	374	1672	2539	2033	1.08	20	276	NA	0	0	7.02152	0	0	0	1	1	1	1	1	0	0	1	1	1	0	0	1	1	0	NA
324	2	66	1.15	0.24	0.78	0.2	3.52	116	9	0.7	13.8	1.93	9.89	66.8613	17.2	176	612	1015	1790	1.03	21.7	NA	NA	1	1	4	1	0	0	0	1	1	1	0	0	0	0	1	0	0	0	1	0	1	NA
325	1	53	2.78	0.64	1.52	0	4.04	124	51	0.1	7.9	2.1	5.19	165.311	6.4	110	260	NA	NA	NA	NA	NA	NA	1	0	4	0	0	0	1	1	1	1	0	0	0	0	0	1	0	0	0	0	0	NA
326	1	73	4.81	3.1	1.63	0	3.09	80	71	2.78	61.9	1.79	4.42	81.2405	17.2	49	38	45	651	1.52	3.75	NA	NA	1	0	3	0	0	0	0	1	1	1	1	0	0	0	0	0	0	0	0	0	0	NA
327	1	52	4.94	2.84	1.35	0	3.95	121	43	0.21	0.5	2.2	7.63	86.3262	22.6	282	1050	59.2	626	0.78	3.93	NA	NA	1	1	3	0	0	0	0	1	1	1	0	0	0	0	0	1	1	1	0	0	0	NA
328	1	47	1.06	0.54	0.43	0	4.38	131	44	0.1	5.3	2.05	5.94	85.0191	5.2	48	98	272.3	357	1.02	2.08	NA	NA	1	0	3	0	0	0	1	1	1	1	0	0	0	0	1	0	0	0	0	0	0	NA
329	2	71	7.34	2.31	4.26	0.2	4.13	122	79	NA	24.4	1.85	10.06	108.842	20.1	47	49	158.4	463	#NULL!	#NULL!	NA	NA	1	0	3	0	0	0	0	1	1	1	0	0	0	0	0	1	1	1	0	0	0	NA
330	1	60	1.3	0.99	0.29	0	4.04	119	43	0.37	7	1.93	6.69	134.224	8	157	296	2732.5	1110	1.06	3.72	NA	NA	1	0	4	0	0	0	0	1	1	1	0	0	0	0	NA	NA	0	1	0	0	0	NA
331	1	68	3.07	2.69	0.36	0.1	3.72	112	22	1.55	11.1	1.82	4.1	11.6048	6.8	69	491	81.8	2355	1.15	3.93	NA	NA	NA	NA	4	0	0	0	0	1	1	1	0	0	0	0	NA	NA	0	1	1	0	0	NA
332	2	68	2.18	1.78	0.37	0.1	3.55	87	86	0.15	6.42	1.96	6.44	72.415	7.3	90	169	570.4	280	1.23	0.96	NA	NA	1	0	4	0	0	0	0	1	1	1	0	0	0	0	NA	NA	1	1	0	0	0	NA
333	1	82	9.37	8.43	0.69	0	3.87	106	17	0.54	11.2	1.94	4.38	103.477	6.2	87	270	835.2	922	1.21	3.18	NA	NA	NA	NA	4	0	0	0	0	1	1	1	0	0	0	0	0	0	0	0	0	0	0	NA
334	1	70	5.57	5.15	0.35	0.1	3.75	105	32	0.14	13.1	1.72	8.8	111.077	6.6	65	138	405.4	721	0.86	1.72	211.6	189	0	0	4	0	0	0	0	1	1	1	0	0	0	0	0	0	1	0	0	0	0	NA
335	2	73	2.54	1.18	1.01	0.1	5.88	183	31	0.72	2.7	1.99	5.24	104.601	21.6	119	157	977.2	2066	0.78	0.43	NA	NA	0	0	4	0	0	0	0	1	1	1	0	0	0	0	0	0	1	1	0	0	0	NA
336	2	62	4.74	3.69	0.63	0.1	4.62	152	18	0.6	15.3	1.77	7.85	115.576	6.9	140	312	1599	693	0.86	0.45	NA	NA	0	0	4	0	0	0	0	1	1	1	0	0	0	0	NA	NA	1	0	0	0	0	NA
337	1	69	5.63	1.35	2.33	0	4.17	123	35	0.51	5.6	1.82	7.2	63.3809	5.6	184	524	443.1	1043	0.97	0.2	NA	NA	1	0	#NULL!	0	0	0	0	1	1	1	1	0	0	0	0	0	0	1	0	0	0	NA
338	2	50	2.51	1.18	0.99	0	4.35	135	21	0.35	14.8	1.81	10.45	28.3659	10.9	255	466	3269	1362	0.87	3.21	NA	NA	1	0	4	0	0	0	0	1	1	1	0	1	0	0	0	0	0	0	0	0	0	NA
339	2	65	0.69	0.47	0.21	0.1	4.19	128	23	0.44	5.2	1.82	5.05	73.9321	10.8	187	537	1442	1001	1.02	3.93	273.3	731.9	0	0	4	0	0	1	0	1	1	1	0	1	0	0	0	0	0	0	0	0	1	NA
340	2	72	5.73	4.41	0.88	0	5.5	166	19	0.12	3.2	1.95	14.24	118.966	5.4	147	176	247.2	286	0.88	0.65	170.3	491	NA	NA	4	0	0	0	0	1	1	1	0	0	0	0	1	0	0	1	1	0	0	NA
341	1	41	5.95	4.14	1.08	0.2	4.28	126	210	0.1	2.9	2.09	5.74	85.7108	4.6	39	28	85.1	299	0.9	0.62	106.5	123	0	0	4	0	0	0	0	1	1	1	0	0	0	0	0	0	0	1	0	0	0	NA
342	2	63	4	3.61	0.35	0.1	4.24	136	43	0.11	5.8	1.87	6.21	92.8685	8.3	39	91	72.5	388	NA	NA	NA	NA	0	0	4	0	0	0	0	1	1	1	0	0	0	0	0	0	0	1	1	0	0	NA
343	1	42	2	1.25	0.61	0	4.4	124	104	0.1	0.5	1.82	5.86	107.572	4.6	18	34	625.3	341	1.21	0.65	69.1	63.91	0	0	4	0	0	0	0	1	1	1	0	0	0	0	0	0	0	0	0	0	0	NA
344	2	44	9.36	5.6	2.9	0	4.32	139	37	0.307	16.5	1.8	4.69	152.789	48.9	204	362	806.3	840	0.91	0.45	172.1	247.5	1	0	4	0	0	0	0	1	1	1	0	0	0	0	0	0	1	0	0	0	0	NA
345	2	42	3.68	2.61	0.9	0	4.03	133	38	0.39	4.5	1.78	9.51	104.62	7.1	231	488	1002	1403	0.95	3.93	NA	NA	0	0	4	0	0	0	0	1	1	1	0	0	0	0	1	0	0	0	0	0	0	NA
346	2	72	4.14	2.57	1.12	0	4.74	152	19	0.22	0.5	2.19	11.92	44.2008	56.1	10.9	74	1286	784	1.18	1.58	NA	NA	1	0	4	0	0	0	0	1	1	1	0	0	0	0	1	0	0	1	1	0	0	NA
347	1	65	1.18	0.29	0.76	0.3	4.39	134	40	0.39	3.4	1.97	6.49	72.9568	15	692	3466	1132.2	3802	1.39	3.93	NA	NA	0	0	7.079	0	1	0	0	1	1	1	0	0	0	0	0	0	0	0	0	0	1	NA
348	1	56	2.43	1.14	0.98	0	4.37	131	42	0.1	3.2	1.57	5.79	104.21	9.5	28	84	321.5	801	0.98	0.96	202.7	386	1	0	3	0	0	0	0	1	1	1	0	0	0	0	0	0	0	1	0	0	0	NA
349	1	68	17.94	4.62	10.6	1.2	4.17	125	99	1.45	20.1	1.72	22.05	34.1128	7.6	106	986	1143	6200	1.48	3.93	NA	NA	0	0	7.07918	0	0	1	0	1	1	1	1	1	1	0	1	0	1	1	1	1	0	NA
350	1	71	1.23	1	0.2	0	4.25	130	46	0.09	1.57	1.83	5.86	104	9	179	415	673	13297	0.95	2.3	174	1628	0	0	6.23478	0	0	0	0	1	1	1	1	1	0	0	1	1	0	0	0	0	0	NA
351	2	65	3.84	1.9	1.2	0	4.28	144	37	0.157	6	2.01	5.86	176.594	9.3	173	288	53	305	0.9	0.93	96	432	1	0	3	0	0	0	0	1	1	1	0	0	0	2	0	0	0	0	0	1	0	NA
352	2	65	4.01	1.19	1.97	1.1	4.57	143	65	0.2	0.5	1.82	13.78	133.743	3.7	123	197	1586	931	0.89	0.45	70	295	1	0	3	0	0	0	0	1	1	1	0	0	0	1	0	0	1	0	0	1	0	NA
353	1	62	4.6	3.18	1.11	1.1	4.58	120	43	0.14	0.5	2.13	6.18	127.134	5.3	151	388	454	1086	0.91	1.72	88	77.8	0	0	3.5955	0	0	0	0	1	1	1	0	0	0	0	0	0	1	1	0	0	0	NA
354	2	68	1.07	0.73	0.31	0.2	4.12	132	24	0.37	3.2	1.98	5.61	87.5873	8.5	69	198	350	870	1.2	3.88	96	66.8	0	0	4.13988	0	0	0	0	1	1	1	0	0	0	1	0	0	0	0	0	1	0	NA
355	1	39	3.6	0.51	1.67	0	3.62	108	30	NA	0.5	1.83	4.43	160.696	37.7	110	256	1762	1545	0.91	0.72	65	53	1	0	3	0	0	0	0	1	1	1	0	0	0	0	0	0	1	1	0	0	0	NA
356	1	63	3.23	0.79	1.28	0.1	2.26	68	24	0.23	0.9	1.71	4.28	329.143	2.3	63	116	NA	NA	1.14	0.59	NA	NA	1	0	3.60097	0	0	0	0	1	1	1	0	0	0	0	0	0	0	0	0	0	0	NA
357	2	69	3.51	2.33	0.87	0.9	4.91	145	24	1.09	7.9	1.93	23.1	54.5662	68.1	207	475	2121	1790	1.9	3.09	NA	NA	0	0	6.34242	0	0	1	0	1	1	1	1	0	0	1	1	1	1	1	0	1	0	NA
358	1	55	1.06	0.78	0.25	0.2	3.95	127	42	0.7	4.1	1.92	6.71	93.284	8.9	59	104	767	615	1.05	3.88	NA	NA	1	0	3	0	0	0	1	1	1	1	0	1	0	0	0	0	0	0	0	0	0	NA
359	2	63	1.18	0.68	0.44	0.1	4.72	155	39	0.56	13.6	1.81	7.57	62.9521	4.8	61	201	1071	1118	0.91	3.88	587	230	1	0	3	0	0	0	0	1	1	1	0	0	0	2	0	0	1	1	0	1	0	NA
360	1	57	0.99	0.73	0.22	1.1	3.73	114	55	0.41	2.2	1.8	6.94	110.437	5.7	53	132	88	318	1.19	2.84	55	142	1	0	3	0	0	0	0	1	1	1	0	0	0	0	0	0	0	0	0	0	0	NA
361	1	60	1.39	0.66	0.54	0.1	4.14	116	58	0.1	0.5	1.98	5.08	95.2887	5.2	72	90	NA	NA	1.19	0.42	NA	NA	1	0	3	0	0	0	0	1	1	1	0	1	0	0	0	0	0	1	0	0	0	NA
362	1	57	3.93	3.57	0.33	0	4.12	120	64	0.1	5.6	1.85	9.36	68.3879	6.5	64	120	527	757	1.06	1.35	193	97	1	0	3	0	1	0	0	1	1	1	0	0	0	0	0	0	1	1	0	0	0	NA
363	1	40	1.75	1.12	0.47	0.1	3.56	63	121	NA	0.5	1.99	4.56	125.492	7.2	12	19	NA	NA	NA	NA	NA	NA	1	0	6	0	0	0	0	1	1	1	0	0	0	0	0	0	0	1	0	0	0	NA
364	2	71	4.14	1.45	1.82	0.2	2.19	72	17	2.12	0.5	1.59	8.29	75.6494	7	117	390	2234	2407	1.12	7.88	NA	NA	1	0	6.30103	0	0	1	0	1	1	1	1	0	0	0	1	0	0	0	0	0	0	NA
365	1	73	2.69	2.1	0.53	0.1	3.97	117	35	NA	0.5	2.06	7.28	99.3806	5.5	68	178	NA	NA	0.92	3.62	NA	NA	1	0	3	0	0	0	0	1	1	1	0	0	0	0	0	0	0	1	0	0	0	NA
366	1	50	1.99	1.23	1.6	1	3.74	111	38	2.1	9.7	2.01	5.23	27.5958	9.6	267	1324	1347	2094	1.05	3.89	NA	NA	0	0	8.716	0	1	1	0	1	1	1	1	0	0	0	1	0	1	1	0	0	0	NA
367	2	75	7.24	4.89	1.16	0.07	4.74	152	55	0.58	65.6	1.78	8.95	39.4677	33.3	215	1025	2110	4095	1.41	3.88	NA	NA	1	0	7.36173	0	1	1	0	1	1	1	0	0	0	0	0	0	0	0	0	0	0	NA
368	1	69	2.48	2.06	0.38	0.1	4.15	127	88	0.16	4.1	2.11	6	87.9739	6.6	38	92	10007	539	1.03	0.5	NA	NA	1	0	4	0	0	0	0	1	1	1	0	1	0	0	0	0	0	0	0	0	0	NA
369	1	50	1.8	0.49	1.26	0	3.46	113	36	0.78	0.5	1.9	5.46	62.0025	6.9	130	321	1038	562	1.12	0.74	1198	347	0	0	4	0	0	0	0	1	1	1	0	0	0	1	0	0	0	0	0	1	1	NA
370	1	67	1.62	0.55	0.82	0.1	3.26	106	21	0.14	1.6	1.9	5.03	91.7074	10	34	97	NA	NA	1.06	0.24	NA	NA	1	0	4	0	0	0	0	1	1	1	0	0	0	0	0	0	1	0	0	0	0	NA
371	2	61	2.49	2.12	0.28	0.3	4.22	135	60	0.1	4.3	1.76	8.21	154.054	5.7	82	244	717	738	0.98	3.93	65.9	37	1	0	4	0	0	0	0	1	1	1	0	0	0	1	0	0	1	1	0	1	0	NA
372	1	71	9.81	8.66	0.83	0	4.43	130	28	1.23	57.9	1.89	14.06	85.9848	14.4	92	136	992	1591	NA	NA	NA	NA	1	0	7.36173	0	0	1	1	1	1	1	0	0	0	1	1	1	0	0	1	1	0	NA
373	1	61	8.87	6.17	2.21	0.6	3.59	114	220	0.15	36.3	1.99	4.87	116.362	15.2	27	28	NA	NA	1.03	3.93	NA	NA	1	0	4	0	0	0	0	1	1	1	0	0	0	0	0	0	0	0	0	0	0	NA
374	2	66	5.8	3.3	1.5	0.2	4.35	132	31	0.109	134.8	1.94	6.17	106.506	19.6	112	101	NA	NA	0.96	0.66	NA	NA	1	0	3	0	0	0	0	1	1	1	0	0	0	0	0	1	0	0	0	0	0	NA
375	1	56	2.77	1.81	0.71	0	3.68	116	65	0.25	16.9	2.03	6.87	79.7614	12.6	81	170	10	483	NA	NA	NA	NA	0	0	4	0	0	0	0	1	1	1	0	0	0	0	0	0	0	1	1	0	0	NA
376	1	63	1.2	0.5	0.61	0	3.79	111	42	0.1	3.2	1.83	16.4	84.8433	5.6	22	42	206	465	1.41	NA	35.8	60.4	1	0	4	0	0	0	0	1	1	1	0	0	0	0	0	0	0	1	0	0	1	NA
377	2	50	4.27	3.26	0.88	0	5.14	162	28	0.27	131	1.87	6.72	120.113	8.3	101	223	826	1065	1.04	73.93	NA	NA	0	0	4	0	0	0	0	1	1	1	0	NA	0	0	0	0	0	1	0	0	0	NA

## Sheet: Planilha2
Variables	Description	Factor
No	Total number	Total number of modeling group and validation group data
Gender	Gender	1(Female),2(Male)
Age	Age	Age (years)
WBC	White blood cells	White blood cells (×109/L)
N	Neutrophils	Neutrophils (×109/L)
L	Lymphocytes	Lymphocytes (×109/L)
E%	Percentage of eosinophil	Percentage of eosinophil
RBC	Red blood cells	Red blood cells (×109/L)
Hb	Hemoglobin	Hemoglobin (g/L)
PLT	Platelets	Platelets (×109/L)
PCT	procalcitonin	procalcitonin(ng/ml)
CRP	C-reactive protein	C-reactive protein(mg/L)
Ca	Calcium	Calcium (mmol/L)
Glu	Glucose	Glucose (mmol/L)
eGFR	Glomerular filtration rate	Glomerular filtration rate（ml. min/1.73 ml2)
TB	Total bilirubin	Total bilirubin (μmol/L)
ALT	Alanine transaminase	Alanine transaminase(U/L)
AST	Aspartate aminotransferase	Aspartate aminotransferase(U/L)
CK	Creatine kinase	Creatine kinase(U/L)
LDH	Lactate dehydrogenase	Lactate dehydrogenase(U/L)
PT-INR	International standardized ratio of prothrombin time	International standardized ratio of prothrombin time
DD	D-D dimer	D-D dimer (ng/L）
AMY	Amylase	Amylase (U/L)
HPL	Lipase	Lipase (U/L)
IgM	SFTS IgM	0(negative),1(positive)
IgG	SFTS IgG	0(negative),1(positive)
LgRNA	SFTSV RNA	SFTSV RNA(lg, copies/ml）
Ecchymosis	Ecchymosis	0(No), 1(Yes)
GB	Gastrointestinal bleeding	0(No), 1(Yes)
CNS	Neurologic symptoms	0(No), 1(Yes)
Ly	Lymphadenopathy	0(No), 1(Yes)
Fatigue	Fatigue	0(No), 1(Yes)
Myalgia	Myalgia	0(No), 1(Yes)
Headache	Headache	0(No), 1(Yes)
N/V	Nausea and Vomiting	0(No), 1(Yes)
Pancreatitis	Pancreatitis	0(No), 1(Yes)
BSI	Bloodstream infection	0(No), 1(Yes)
PI	pulmonary infection	0(No), 1(Yes)
UR	Urinary occult blood	0(No), 1(Yes)
UP	Urine protein	0(No), 1(Yes)
ribavirin	ribavirin	0(No), 1(Yes)
antibiotics	antibiotics	0(No), 1(Yes)
globulin	gamma globulin	0(No), 1(Yes)
AI	Accompanied infection	0(No), 1(Yes)
AL	agranulocytosis	0(No), 1(Yes)
IL-6	Interleukin 6	Interleukin 6
NA	Missing value	Missing value
